# Supplementary material for: The millipede genus Eviulisoma Silvestri, 1910 in Kenya, with descriptions of new species (Diplopoda, Polydesmida, Paradoxosomatidae)
Source: Zookeys. 2014 Dec 1;(459):11–34. doi: 10.3897/zookeys.459.8621 (PMC4283630; doi:10.3897/zookeys.459.8621)
Supplement: XML Treatment for Eviulisoma ngaia [file zookeys.459.8621-treatment1.xml]

<!DOCTYPE tp:taxon-treatment
  PUBLIC "-//TaxonX//DTD Taxonomic Treatment Publishing DTD v0 20100105//EN" "tax-treatment-NSO.dtd">
<tp:taxon-treatment xmlns:tp="http://www.plazi.org/taxpub"><tp:treatment-meta><kwd-group><label>Taxon classification</label><kwd><named-content content-type="kingdom">Animalia</named-content></kwd><kwd><named-content content-type="order">Polydesmida</named-content></kwd><kwd><named-content content-type="family">Paradoxosomatidae</named-content></kwd></kwd-group><mixed-citation publication-type="journal"><person-group><name><surname>VandenSpiegel</surname><given-names>Didier</given-names></name><name><surname>Golovatch</surname><given-names>Sergei I.</given-names></name></person-group><article-title>The millipede genus <italic><tp:taxon-name><tp:taxon-name-part taxon-name-part-type="genus">Eviulisoma</tp:taxon-name-part></tp:taxon-name></italic> Silvestri, 1910 in Kenya, with descriptions of new species (<tp:taxon-name><tp:taxon-name-part taxon-name-part-type="class">Diplopoda</tp:taxon-name-part></tp:taxon-name>, <tp:taxon-name><tp:taxon-name-part taxon-name-part-type="order">Polydesmida</tp:taxon-name-part></tp:taxon-name>, <tp:taxon-name><tp:taxon-name-part taxon-name-part-type="family">Paradoxosomatidae</tp:taxon-name-part></tp:taxon-name>)</article-title><source>Zookeys</source><day>1</day><month>12</month><year>2014</year><volume>2014</volume><issue>459</issue><fpage>11</fpage><lpage>34</lpage><pub-id pub-id-type="doi">10.3897/zookeys.459.8621</pub-id></mixed-citation></tp:treatment-meta><tp:nomenclature><tp:taxon-name>
                        <tp:taxon-name-part taxon-name-part-type="genus">Eviulisoma</tp:taxon-name-part>
                        <tp:taxon-name-part taxon-name-part-type="species">ngaia</tp:taxon-name-part>
                        <object-id xmlns:xlink="http://www.w3.org/1999/xlink" content-type="zoobank" xlink:type="simple">http://zoobank.org/F10DDEC4-2738-42E8-833A-A08B839D5DFB</object-id>
                    </tp:taxon-name><tp:taxon-status xmlns:xlink="http://www.w3.org/1999/xlink" xlink:type="simple">sp. n.</tp:taxon-status><xref ref-type="fig" rid="F1">Fig. 1</xref><xref ref-type="fig" rid="F2">, Map 1</xref></tp:nomenclature><tp:treatment-sec sec-type="Type material"><title>Type material.</title><p>Holotype ♂ (MRAC 20799), Kenya, Ngaia Forest, <named-content xmlns:xlink="http://www.w3.org/1999/xlink" content-type="dwc:verbatimCoordinates" xlink:type="simple">N00°19', E38°02'</named-content>, ca 1070 m a.s.l., 2.XII.2002, leg. D. VandenSpiegel.</p><p>Paratypes: 3 ♂, 1 ♀, 1 juv. (MRAC 22634), 1 ♂ (ZMUM ρ2442), same data, together with holotype; 1 ♂ (MRAC 20703), same data, 3.XII.2002, leg. D. VandenSpiegel.</p></tp:treatment-sec><tp:treatment-sec sec-type="Name"><title>Name.</title><p>To emphasize the type locality, a noun in apposition.</p></tp:treatment-sec><tp:treatment-sec sec-type="Diagnosis"><title>Diagnosis.</title><p>Differs from all congeners but <italic><tp:taxon-name><tp:taxon-name-part taxon-name-part-type="genus">Eviulisoma</tp:taxon-name-part> <tp:taxon-name-part taxon-name-part-type="species">ngaiaorum</tp:taxon-name-part></tp:taxon-name></italic> sp. n. in the absence of a sternal excavation in ♂ segment 6, from <italic><tp:taxon-name><tp:taxon-name-part taxon-name-part-type="genus">Eviulisoma</tp:taxon-name-part> <tp:taxon-name-part taxon-name-part-type="species">ngaiaorum</tp:taxon-name-part></tp:taxon-name></italic> sp. n. in the absence of sternal cones in the ♂ and by the presence of a well-developed, phylloid, postfemoral process of the gonopod (Fig. <xref ref-type="fig" rid="F1">1C–E</xref>). See also Key below.</p></tp:treatment-sec><tp:treatment-sec sec-type="Description"><title>Description.</title><p>Length of holotype ca 16 (♂), of adult paratype ca 18 mm (♀), width of midbody metazonae 1.5–1.6 (♂) or 2.0 mm (♀). Coloration uniformly yellowish, often with an annulated pattern of slightly more intense yellowish to marbled reddish yellow metazonae. Legs usually slightly lighter to nearly pallid.</p><p>Body subcylindrical, metazonae only faintly vaulted laterally compared to prozonae (Fig. <xref ref-type="fig" rid="F1">1A, B</xref>). In width, collum &gt; segment 2 &gt; head = segments 5-16 &gt; 3 = 4 (♂) or head = segments 6-16 &gt; 2 = 4 (♀); body behind segment 17 gradually tapering towards telson. Clypeolabral region rather densely setose, vertigial region bare (Fig. <xref ref-type="fig" rid="F1">1A</xref>). Antennae medium-sized, only slightly clavate, reaching behind body segment 2 (♂) or its midpoint (♀) when stretched dorsally; in length, antennomere 2 = 3 = 6 &gt; 4 = 5 &gt; 1 = 7; antennomeres 5 and 6 each with a distodorsal compact group of tiny bacilliform sensilla (as in Fig. <xref ref-type="fig" rid="F5">4G</xref>). Paraterga nearly missing, on each side a large, broadly rounded, ventrolateral lobe only in collum; a modest, caudally invariably rounded ridge demarcated by a premarginal lateral sulcus only dorsally in segment 2, thereafter totally wanting (Fig. <xref ref-type="fig" rid="F1">1A, B</xref>). Ozopores lateral, rather inconspicuous (as in Fig. <xref ref-type="fig" rid="F5">4B, C</xref>), lying at ca 1/3 of metazonite length in front of caudal margin (Fig. <xref ref-type="fig" rid="F1">1B</xref>). Body surface dull to poorly shining, smooth, microalveolate to faintly shagreened. Axial line missing. A transverse metatergal pigmented line traceable only dorsally in caudal 1/3 on segments 5–18, absent from 19<sup>th</sup>. Tergal setae short, mostly ca 1/4–1/5 as long as metazonite, largely abraded, pattern traceable only as 2+2 or 3+3 setae, but not their insertion points, placed in anterior 1/3 of metaterga. Stricture dividing pro- and metazonae rather thin, shallow, smooth. Pleurosternal carinae rather evident, arcuate ridges devoid of a caudal tooth, visible until segment 10 (♂) or 7 (♀). Epiproct (Fig. <xref ref-type="fig" rid="F1">1B</xref>) long, flattened dorsoventrally, very faintly concave apically, subapical lateral papillae small, but evident, removed unusually far forward from tip. Hypoproct nearly semi-circular, caudal 1+1 setae clearly separated, borne on minute knobs and clearly removed from caudal margin.</p><p>Sternites generally without modifications, densely setose, cross-impressions evident, but axial impressions especially weak; a subquadrate, densely setose lobe between ♂ coxae 4 (Fig. <xref ref-type="fig" rid="F1">1C</xref>), sternite between ♂ coxae 5 caudally, sterna between ♂ coxae 6 and 7 entirely and clearly flattened. Legs densely setose, rather short, with neither adenostyles nor dorsally bulged prefemora, 1.1–1.2 (♂) or 0.9–1.0 (♀) times as long as body height; ♂ tibial and tarsal brushes consisting of modified setae (as in Fig. <xref ref-type="fig" rid="F5">4D–F</xref>), present until a few last leg-pairs, tibiae thereby being a little, but clearly shorter than tarsi; ♀ tarsi ca 1.5 times as long as tibiae (as in Fig. <xref ref-type="fig" rid="F5">4B</xref>).</p><p>Gonopods (Fig. <xref ref-type="fig" rid="F1">1C–E</xref>) compact, with a lamellar solenophore (<bold>sph</bold>) (= tibiotarsus in <xref ref-type="bibr" rid="B6">Jeekel’s (2003)</xref> terminology) about as long as a flagelliform solenomere (<bold>sl</bold>), both being considerably higher than a simple, phylloid, postfemoral process (<bold>p</bold>).</p><p>Vulvae densely setose, without peculiarities, as in Fig. <xref ref-type="fig" rid="F5">4M, N</xref>.</p></tp:treatment-sec><tp:treatment-sec sec-type="Remarks"><title>Remarks.</title><p>Due to flattened, not deeply excavate, sterna between ♂ coxae 6 and 7, this species resembles <italic><tp:taxon-name><tp:taxon-name-part taxon-name-part-type="genus">Eoseviulisoma</tp:taxon-name-part></tp:taxon-name></italic> Brolemann, 1920, but the presence of a central lobe between ♂ coxae 4 warrants the assignment of this species to <italic><tp:taxon-name><tp:taxon-name-part taxon-name-part-type="genus">Eviulisoma</tp:taxon-name-part></tp:taxon-name></italic>. <xref ref-type="bibr" rid="B3">Brolemann (1920</xref>: 163) diagnosed <italic><tp:taxon-name><tp:taxon-name-part taxon-name-part-type="genus">Eoseviulisoma</tp:taxon-name-part></tp:taxon-name></italic> as follows.</p><p>«Sous-genre <italic><tp:taxon-name><tp:taxon-name-part taxon-name-part-type="genus">Eviulisoma</tp:taxon-name-part></tp:taxon-name></italic>, s. str. — Un prolongement entre les pattes de la 4e paire. Une excavation sternale accentuée au 6e segment. — Tronc du télopodite des gonopodes plus court que les rameaux. Suture transverse des métazonites lisse. — Type: <italic>E. Cavalli</italic> Silv.</p><p>Sous-genre <italic><tp:taxon-name><tp:taxon-name-part taxon-name-part-type="genus">Eoseviulisoma</tp:taxon-name-part></tp:taxon-name></italic>, nov. — Pas de prolongement entre les pattes de la 4e paire. — Excavation sternale du 6e segment très faible. — Tronc du télopodite des gonopodes plus long que les rameaux. — Suture transverse des métazonites perlée. — Type: <italic><tp:taxon-name><tp:taxon-name-part taxon-name-part-type="genus">Eviulisoma</tp:taxon-name-part> <tp:taxon-name-part taxon-name-part-type="species">julinum</tp:taxon-name-part></tp:taxon-name></italic> Att.»</p><fig id="F1" position="float" orientation="portrait"><label>Figure 1.</label><caption><p><italic><tp:taxon-name><tp:taxon-name-part taxon-name-part-type="genus">Eviulisoma</tp:taxon-name-part> <tp:taxon-name-part taxon-name-part-type="species">ngaia</tp:taxon-name-part></tp:taxon-name></italic> sp. n., ♂ paratype. <bold>A</bold> anterior part of body, lateral view <bold>B</bold> posterior part of body, lateral view <bold>C</bold> body segments 5–7, ventral view <bold>D, E</bold> right gonopod, ventral and mesal views, respectively. Scale bars: 0.2 mm (<bold>D, E</bold>); <bold>A–C</bold>, drawn not to scale. Designations in text.</p></caption><graphic xmlns:xlink="http://www.w3.org/1999/xlink" xlink:href="zookeys-459-011-g001.jpg" position="float" orientation="portrait" xlink:type="simple" id="oo_34904.jpg"/></fig><fig id="F2" position="float" orientation="portrait"><label>Map 1.</label><caption><p>Distribution of <italic><tp:taxon-name><tp:taxon-name-part taxon-name-part-type="genus">Eviulisoma</tp:taxon-name-part></tp:taxon-name></italic> species in Kenya: <italic><tp:taxon-name><tp:taxon-name-part taxon-name-part-type="genus">Eviulisoma</tp:taxon-name-part> <tp:taxon-name-part taxon-name-part-type="species">taitaorum</tp:taxon-name-part></tp:taxon-name></italic> sp. n. (<bold>A</bold>), <italic><tp:taxon-name><tp:taxon-name-part taxon-name-part-type="genus">Eviulisoma</tp:taxon-name-part> <tp:taxon-name-part taxon-name-part-type="species">taita</tp:taxon-name-part></tp:taxon-name></italic> sp. n. (<bold>B</bold>), <italic><tp:taxon-name><tp:taxon-name-part taxon-name-part-type="genus">Eviulisoma</tp:taxon-name-part> <tp:taxon-name-part taxon-name-part-type="species">ngaiaorum</tp:taxon-name-part></tp:taxon-name></italic> sp. n. (<bold>C</bold>), <italic><tp:taxon-name><tp:taxon-name-part taxon-name-part-type="genus">Eviulisoma</tp:taxon-name-part> <tp:taxon-name-part taxon-name-part-type="species">ngaia</tp:taxon-name-part></tp:taxon-name></italic> sp. n. (<bold>D</bold>), <italic><tp:taxon-name><tp:taxon-name-part taxon-name-part-type="genus">Eviulisoma</tp:taxon-name-part> <tp:taxon-name-part taxon-name-part-type="species">kirimeri</tp:taxon-name-part></tp:taxon-name></italic> sp. n. (<bold>E</bold>), <italic><tp:taxon-name><tp:taxon-name-part taxon-name-part-type="genus">Eviulisoma</tp:taxon-name-part> <tp:taxon-name-part taxon-name-part-type="species">alluaudi</tp:taxon-name-part></tp:taxon-name></italic> Brolemann, 1920 (<bold>F</bold>), <italic><tp:taxon-name><tp:taxon-name-part taxon-name-part-type="genus">Eviulisoma</tp:taxon-name-part> <tp:taxon-name-part taxon-name-part-type="species">jeanneli</tp:taxon-name-part></tp:taxon-name></italic> Brolemann, 1920 (<bold>G</bold>), <italic><tp:taxon-name><tp:taxon-name-part taxon-name-part-type="genus">Eviulisoma</tp:taxon-name-part> <tp:taxon-name-part taxon-name-part-type="species">pallidum</tp:taxon-name-part></tp:taxon-name></italic> Attems, 1939 (<bold>H</bold>), <italic><tp:taxon-name><tp:taxon-name-part taxon-name-part-type="genus">Eviulisoma</tp:taxon-name-part> <tp:taxon-name-part taxon-name-part-type="species">kakamega</tp:taxon-name-part></tp:taxon-name></italic> sp. n. (<bold>I</bold>), <italic><tp:taxon-name><tp:taxon-name-part taxon-name-part-type="genus">Eviulisoma</tp:taxon-name-part> <tp:taxon-name-part taxon-name-part-type="species">silvestre</tp:taxon-name-part></tp:taxon-name></italic> (Carl, 1909) (<bold>J</bold>).</p></caption><graphic xmlns:xlink="http://www.w3.org/1999/xlink" xlink:href="zookeys-459-011-g002.jpg" position="float" orientation="portrait" xlink:type="simple" id="oo_34905.jpg"/></fig></tp:treatment-sec><tp:treatment-sec><!--Section generated to contain objects referenced in tp:taxon-treatment.--><fig id="F5" position="float" orientation="portrait"><label>Figure 4.</label><caption><p><italic><tp:taxon-name><tp:taxon-name-part taxon-name-part-type="genus">Eviulisoma</tp:taxon-name-part> <tp:taxon-name-part taxon-name-part-type="species">taitaorum</tp:taxon-name-part></tp:taxon-name></italic> sp. n., ♂ (<bold>A, D–L</bold>) &amp; ♀ paratypes (<bold>B, C, M, N</bold>). <bold>A</bold> habitus, lateral view <bold>B</bold> midbody legs, lateral view <bold>C</bold> ozopore, lateral view <bold>D</bold> ventral brushes on tibia and tarsus, ventral view <bold>E, F</bold> modified setae of ventral brushes, ventral view <bold>G</bold> antennomeres 6–8, sublateral view <bold>H</bold> anterior part of body, ventral view <bold>I</bold> both gonopods in situ, ventral view <bold>J, L</bold> right gonopod, mesal and submesal views, respectively <bold>K</bold> gonopod tip, sublateral view <bold>M</bold> both vulvae in situ, ventrocaudal view <bold>N</bold> right vulva, ventrocaudal view. Scale bars: 1.0 (<bold>A</bold>), 0.5 (<bold>B, H, M</bold>), 0.2 (<bold>I, J, L</bold>), 0.1 (<bold>C, D, G, K, N</bold>) &amp; 0.01 mm (<bold>E, F</bold>). Designations in text.</p></caption><graphic xmlns:xlink="http://www.w3.org/1999/xlink" xlink:href="zookeys-459-011-g005.jpg" position="float" orientation="portrait" xlink:type="simple" id="oo_34908.jpg"/></fig></tp:treatment-sec><ref-list><ref id="B6"><mixed-citation xmlns:xlink="http://www.w3.org/1999/xlink" xlink:type="simple"><person-group><name name-style="western"><surname>Jeekel</surname><given-names>CAW</given-names></name></person-group> (<year>2003</year>) <article-title>African <tp:taxon-name><tp:taxon-name-part taxon-name-part-type="family">Paradoxosomatidae</tp:taxon-name-part></tp:taxon-name>, 1: Genus <italic><tp:taxon-name><tp:taxon-name-part taxon-name-part-type="genus">Eviulisoma</tp:taxon-name-part></tp:taxon-name></italic> Silvestri (<tp:taxon-name><tp:taxon-name-part taxon-name-part-type="class">Diplopoda</tp:taxon-name-part></tp:taxon-name>, <tp:taxon-name><tp:taxon-name-part taxon-name-part-type="order">Polydesmida</tp:taxon-name-part></tp:taxon-name>).</article-title><source>Myriapod Memoranda</source><volume>6</volume>: <fpage>46</fpage>–<lpage>88</lpage>.</mixed-citation></ref><ref id="B3"><mixed-citation xmlns:xlink="http://www.w3.org/1999/xlink" xlink:type="simple"><person-group><name name-style="western"><surname>Brolemann</surname><given-names>HW</given-names></name></person-group> (<year>1920</year>) <article-title>Myriapodes III, <tp:taxon-name><tp:taxon-name-part taxon-name-part-type="class">Diplopoda</tp:taxon-name-part></tp:taxon-name>. Voyage de Ch. Alluaud et R. Jeannel en Afrique orientale (1911–1912).</article-title><source>Résultats scientifiques.</source><publisher-name>L. Lhomme</publisher-name>, <publisher-loc>Paris</publisher-loc>, <fpage>49</fpage>–<lpage>298</lpage>.</mixed-citation></ref></ref-list></tp:taxon-treatment>
