# Supplementary material for: The millipede genus Eviulisoma Silvestri, 1910 in Kenya, with descriptions of new species (Diplopoda, Polydesmida, Paradoxosomatidae)
Source: Zookeys. 2014 Dec 1;(459):11–34. doi: 10.3897/zookeys.459.8621 (PMC4283630; doi:10.3897/zookeys.459.8621)
Supplement: XML Treatment for Eviulisoma taitaorum [file zookeys.459.8621-treatment3.xml]

<!DOCTYPE tp:taxon-treatment
  PUBLIC "-//TaxonX//DTD Taxonomic Treatment Publishing DTD v0 20100105//EN" "tax-treatment-NSO.dtd">
<tp:taxon-treatment xmlns:tp="http://www.plazi.org/taxpub"><tp:treatment-meta><kwd-group><label>Taxon classification</label><kwd><named-content content-type="kingdom">Animalia</named-content></kwd><kwd><named-content content-type="order">Polydesmida</named-content></kwd><kwd><named-content content-type="family">Paradoxosomatidae</named-content></kwd></kwd-group><mixed-citation publication-type="journal"><person-group><name><surname>VandenSpiegel</surname><given-names>Didier</given-names></name><name><surname>Golovatch</surname><given-names>Sergei I.</given-names></name></person-group><article-title>The millipede genus <italic><tp:taxon-name><tp:taxon-name-part taxon-name-part-type="genus">Eviulisoma</tp:taxon-name-part></tp:taxon-name></italic> Silvestri, 1910 in Kenya, with descriptions of new species (<tp:taxon-name><tp:taxon-name-part taxon-name-part-type="class">Diplopoda</tp:taxon-name-part></tp:taxon-name>, <tp:taxon-name><tp:taxon-name-part taxon-name-part-type="order">Polydesmida</tp:taxon-name-part></tp:taxon-name>, <tp:taxon-name><tp:taxon-name-part taxon-name-part-type="family">Paradoxosomatidae</tp:taxon-name-part></tp:taxon-name>)</article-title><source>Zookeys</source><day>1</day><month>12</month><year>2014</year><volume>2014</volume><issue>459</issue><fpage>11</fpage><lpage>34</lpage><pub-id pub-id-type="doi">10.3897/zookeys.459.8621</pub-id></mixed-citation></tp:treatment-meta><tp:nomenclature><tp:taxon-name>
                        <tp:taxon-name-part taxon-name-part-type="genus">Eviulisoma</tp:taxon-name-part>
                        <tp:taxon-name-part taxon-name-part-type="species">taitaorum</tp:taxon-name-part>
                        <object-id xmlns:xlink="http://www.w3.org/1999/xlink" content-type="zoobank" xlink:type="simple">http://zoobank.org/83C83C70-46C1-4AC7-9D13-EEA08A149E11</object-id>
                    </tp:taxon-name><tp:taxon-status xmlns:xlink="http://www.w3.org/1999/xlink" xlink:type="simple">sp. n.</tp:taxon-status><xref ref-type="fig" rid="F4">Figs 3</xref><xref ref-type="fig" rid="F5">, 4</xref><xref ref-type="fig" rid="F2">, Maps 1</xref><xref ref-type="fig" rid="F6">, 2</xref></tp:nomenclature><tp:treatment-sec sec-type="Type material"><title>Type material.</title><p>Holotype ♂ (MRAC 22630), Kenya, Taita Hills, Chawia Forest, 1500 m a.s.l., <named-content xmlns:xlink="http://www.w3.org/1999/xlink" content-type="dwc:verbatimCoordinates" xlink:type="simple">S03°29', E38°20'</named-content>, pitfall trapping, 1–20.VI.1999, leg. R. Mwakos.</p><p>Paratypes: 3 ♂, 1 ♀, 8 juv. (MRAC 18071), same data, together with holotype; 3 ♂ (MRAC 18016), same locality, 1500 m a.s.l., pitfall traps, 10–26.VI.1999, leg. R. Mwakos; 3 ♀ (MRAC 18096), same locality, 1500 m a.s.l., pitfall traps, III–IV.1999, leg. L. Rogo; 1 ♀, 3 juv. (MRAC 17993), same locality, 1500 m a.s.l., III–IV.1999, leg. D. VandenSpiegel; 3 juv. (MRAC 18505), same locality, Winkler extraction, 7.XII.1999, leg. D. VandenSpiegel &amp; J. P. Michiels; 1 ♂, 2 ♀, 5 juv. (MRAC 18424), same locality, 7.XII.1999, leg. D. VandenSpiegel &amp; J. P. Michiels; 1 ♂ fragment, 1 ♀, 2 juv. (MRAC 18043), 1 ♂, 1 ♀ (ZMUM ρ2443), Taita Hills, Ngangao Forest, <named-content xmlns:xlink="http://www.w3.org/1999/xlink" content-type="dwc:verbatimCoordinates" xlink:type="simple">S03°22', E38°21'</named-content>, 1820 m a.s.l., 17.VIII.1999, leg. R. Mwakos; 1 ♂ fragment, 20 ♀ (MRAC 18476), same locality, 4.XII.1999, leg. D. VandenSpiegel &amp; J. P. Michiels; 3 ♀, 3 juv. (MRAC 18008), same locality, 1820 m a.s.l., 19.VI.1999, leg. D. VandenSpiegel; 1 ♀ (MRAC 18090), same locality, 1820 m a.s.l., pitfall traps, III–IV.1999, leg. D. VandenSpiegel, 1 ♂ (MRAC 18036), same locality, 1820 m a.s.l., pitfall traps, 15–17.III.1999, leg. L. Rogo; 1 ♂ (MRAC 22622), Taita Hills, Fururu Forest, <named-content xmlns:xlink="http://www.w3.org/1999/xlink" content-type="dwc:verbatimCoordinates" xlink:type="simple">S3°26', E38°20'</named-content>, 9.XII.1999, leg. D. VandenSpiegel &amp; J. P. Michiels; 1 ♂, 1 ♀, 7 juv. (MRAC 22623), same locality, pitfall traps, 14–17.XII.2004, leg. A. Bwong, J. Mwandoe &amp; J. Measey; 1 ♂, 1 ♀, 3 juv. (MRAC 18083), Taita Hills, Vuria Forest, <named-content xmlns:xlink="http://www.w3.org/1999/xlink" content-type="dwc:verbatimCoordinates" xlink:type="simple">S03°24', E38°17'</named-content>, 2200 m a.s.l., 26.VI.1999, leg. D. VandenSpiegel; 1 ♀ (MRAC 18459), Taita Hills, Sagala Forest, <named-content xmlns:xlink="http://www.w3.org/1999/xlink" content-type="dwc:verbatimCoordinates" xlink:type="simple">S03°50', E38°58'</named-content>, 5.XII. 1999, leg. D. VandenSpiegel &amp; J. P. Michiels.</p><p>Non-types: ca 30 juv. (MRAC 18.543), Taita Hills, Fururu Forest, <named-content xmlns:xlink="http://www.w3.org/1999/xlink" content-type="dwc:verbatimCoordinates" xlink:type="simple">S03°26', E38°20'</named-content>, Winkler extraction, 9.XII.1999; 1 ♀ (MRAC 18441), Taita Hills, Wundanyi, near house, <named-content xmlns:xlink="http://www.w3.org/1999/xlink" content-type="dwc:verbatimCoordinates" xlink:type="simple">S03°24'07", E38°21'49"</named-content>, 6.XII. 1999, all leg. D. VandenSpiegel &amp; J. P. Michiels.</p></tp:treatment-sec><tp:treatment-sec sec-type="Name"><title>Name.</title><p>To emphasize the type locality, in Latin meaning “a dweller of Taita”.</p></tp:treatment-sec><tp:treatment-sec sec-type="Diagnosis"><title>Diagnosis.</title><p>Differs from all congeners in the remarkable size dimorphism, coupled with absence of a sternal lobe between ♂ coxae 4, as well as the subequally long and slender solenophore (<bold>sph</bold>) and postfemoral process (<bold>p</bold>) (Figs <xref ref-type="fig" rid="F4">3C</xref>, <xref ref-type="fig" rid="F5">4H–L</xref>). See also Key below.</p></tp:treatment-sec><tp:treatment-sec sec-type="Description"><title>Description.</title><p>Length of adults ca 17–20 (♂ holotype and some ♂ &amp; ♀ paratypes from Chawia, Fururu and from Ngangao) or 28–38 mm (most of ♂ &amp; ♀ paratypes from Fururu and Ngangao, all few paratypes from Sagala and Vuria), width of midbody metazonae 1.7–1.8 (♂ holotype and some ♂ paratypes) up to 2.0 mm (♀ paratypes from Chawia) or 2.5–2.6 (most of ♂ paratypes from Fururu and Ngangao) up to 3.0–3.8 mm (most of ♀ paratypes from Fururu and Ngangao).</p><p>Coloration from pallid, via light pinkish or marbled pinkish brown to nearly chocolate brown, pattern often annulated due to darker metazonae, including later instars of larger morph. Legs pallid to yellowish, earlier instars always entirely pallid. Sometimes a narrow, darker, pigmented axial line and a similar transverse line in caudal 1/3 of metaterga.</p><p>All characters as in <italic><tp:taxon-name><tp:taxon-name-part taxon-name-part-type="genus">Eviulisoma</tp:taxon-name-part> <tp:taxon-name-part taxon-name-part-type="species">ngaia</tp:taxon-name-part></tp:taxon-name></italic> sp. n. (Fig. <xref ref-type="fig" rid="F5">4A–G, M, N</xref>), except as follows.</p><p>Surface rather smooth and shining (Figs <xref ref-type="fig" rid="F4">3</xref>, <xref ref-type="fig" rid="F5">4A–C, H</xref>), near ozopores faintly rugulose longitudinally, slightly microgranulate below in ♂. Hypoproct more narrowly rounded up to nearly pointed between 1+1 caudal setae (♂). Pleurosternal carinae faint (Fig. <xref ref-type="fig" rid="F5">4H</xref>), mostly line-shaped, visible until segment 17 (♂) or 15 (♀). Sterna between ♂ coxae 4 and 5 each with a pair of paramedian cones caudally, devoid of any central lobes (Figs <xref ref-type="fig" rid="F4">3C</xref>, <xref ref-type="fig" rid="F5">4H</xref>); sterna between ♂ coxae 6 and 7 unusually deeply excavate and ledge-shaped for accommodation of gonopod tips (Fig. <xref ref-type="fig" rid="F5">4H</xref>), the excavation’s frontal edge being densely setose (Fig. <xref ref-type="fig" rid="F4">3C</xref>). Postgonopodial sterna with small, but evident, sometimes pointed cones near each coxa, anterior pair being always smaller than caudal one on each diplosegment. ♂ tarsi either a little longer than tibiae (usually <!--PageBreak-->smaller morph) or both subequal in length (usually larger morph). Legs 1.2–1.4 (♂) or 0.8–0.9 (♀) times as long as body height. ♂ tibiae and tarsi with ventral brushes until last two leg-pairs, their setae being flattened, same as in other new species (Fig. <xref ref-type="fig" rid="F5">4D–F</xref>).</p><p>Gonopods (Figs <xref ref-type="fig" rid="F4">3C</xref>, <xref ref-type="fig" rid="F5">4H–L</xref>) very slender, with solenophore (<bold>sph</bold>), postfemoral process (<bold>p</bold>) and solenomere (<bold>sl</bold>) subequal in length.</p><p>Vulvae without peculiarities, as in Fig. <xref ref-type="fig" rid="F5">4M, N</xref>.</p></tp:treatment-sec><tp:treatment-sec sec-type="Remarks"><title>Remarks.</title><p>This new species seems remarkable in being represented by two different size morphs which invariably co-occur at least in sufficiently rich samples and show no intermediates. Thus, in one sample from Chawia the adult ♂♂ can vary in size by 1.5–2.0 times. Larger animals tend to be darker than smaller ones.</p><p>Such a strong size morphism could be advantageous for the local populations in variably adverse ecological conditions, possibly allowing selection for different life strategies.</p><p>The above two species from Taita Hills show parapatry (Map <xref ref-type="fig" rid="F2">1</xref>), co-occurring only in Fururu Forest.</p><p>In addition, the absence of a central lobe between ♂ coxae 4 is rather characteristic of <!--PageBreak--><italic><tp:taxon-name><tp:taxon-name-part taxon-name-part-type="genus">Eoseviulisoma</tp:taxon-name-part></tp:taxon-name></italic> Brolemann, 1920, but the smooth metazonital suture, the structure of the gonopods and the deeply excavate sterna between ♂ coxae 6 and 7 warrant the assignment of this species to <italic><tp:taxon-name><tp:taxon-name-part taxon-name-part-type="genus">Eviulisoma</tp:taxon-name-part></tp:taxon-name></italic> (cf. <xref ref-type="bibr" rid="B3">Brolemann 1920</xref>). This is just another example that these two genera may well prove to be synonymous. Both <xref ref-type="bibr" rid="B3">Brolemann (1920)</xref> and <xref ref-type="bibr" rid="B1">Attems (1937)</xref> had treated <italic><tp:taxon-name><tp:taxon-name-part taxon-name-part-type="genus">Eoseviulisoma</tp:taxon-name-part></tp:taxon-name></italic> as only a subgenus of <italic><tp:taxon-name><tp:taxon-name-part taxon-name-part-type="genus">Eviulisoma</tp:taxon-name-part></tp:taxon-name></italic>, but <xref ref-type="bibr" rid="B5">Hoffman (1953)</xref> elevated the former to the rank of a full genus which currently includes only 2–3 species from Tanzania and the Democratic Republic of the Congo.</p><fig id="F4" position="float" orientation="portrait"><label>Figure 3.</label><caption><p><italic><tp:taxon-name><tp:taxon-name-part taxon-name-part-type="genus">Eviulisoma</tp:taxon-name-part> <tp:taxon-name-part taxon-name-part-type="species">taitaorum</tp:taxon-name-part></tp:taxon-name></italic> sp. n., ♂ paratype. <bold>A</bold> anterior part of body, lateral view <bold>B</bold> posterior part of body, lateral view <bold>C</bold> body segments 5–7, ventral view. Drawn not to scale. Designations in text.</p></caption><graphic xmlns:xlink="http://www.w3.org/1999/xlink" xlink:href="zookeys-459-011-g004.jpg" position="float" orientation="portrait" xlink:type="simple" id="oo_34907.jpg"/></fig><fig id="F5" position="float" orientation="portrait"><label>Figure 4.</label><caption><p><italic><tp:taxon-name><tp:taxon-name-part taxon-name-part-type="genus">Eviulisoma</tp:taxon-name-part> <tp:taxon-name-part taxon-name-part-type="species">taitaorum</tp:taxon-name-part></tp:taxon-name></italic> sp. n., ♂ (<bold>A, D–L</bold>) &amp; ♀ paratypes (<bold>B, C, M, N</bold>). <bold>A</bold> habitus, lateral view <bold>B</bold> midbody legs, lateral view <bold>C</bold> ozopore, lateral view <bold>D</bold> ventral brushes on tibia and tarsus, ventral view <bold>E, F</bold> modified setae of ventral brushes, ventral view <bold>G</bold> antennomeres 6–8, sublateral view <bold>H</bold> anterior part of body, ventral view <bold>I</bold> both gonopods in situ, ventral view <bold>J, L</bold> right gonopod, mesal and submesal views, respectively <bold>K</bold> gonopod tip, sublateral view <bold>M</bold> both vulvae in situ, ventrocaudal view <bold>N</bold> right vulva, ventrocaudal view. Scale bars: 1.0 (<bold>A</bold>), 0.5 (<bold>B, H, M</bold>), 0.2 (<bold>I, J, L</bold>), 0.1 (<bold>C, D, G, K, N</bold>) &amp; 0.01 mm (<bold>E, F</bold>). Designations in text.</p></caption><graphic xmlns:xlink="http://www.w3.org/1999/xlink" xlink:href="zookeys-459-011-g005.jpg" position="float" orientation="portrait" xlink:type="simple" id="oo_34908.jpg"/></fig><fig id="F6" position="float" orientation="portrait"><label>Map 2.</label><caption><p>Distribution of <italic><tp:taxon-name><tp:taxon-name-part taxon-name-part-type="genus">Eviulisoma</tp:taxon-name-part> <tp:taxon-name-part taxon-name-part-type="species">taitaorum</tp:taxon-name-part></tp:taxon-name></italic> sp. n. (blue dot) and <italic><tp:taxon-name><tp:taxon-name-part taxon-name-part-type="genus">Eviulisoma</tp:taxon-name-part> <tp:taxon-name-part taxon-name-part-type="species">taita</tp:taxon-name-part></tp:taxon-name></italic> sp. n. (red square) in the Taita Hills, Kenya.</p></caption><graphic xmlns:xlink="http://www.w3.org/1999/xlink" xlink:href="zookeys-459-011-g006.jpg" position="float" orientation="portrait" xlink:type="simple" id="oo_34909.jpg"/></fig></tp:treatment-sec><tp:treatment-sec><!--Section generated to contain objects referenced in tp:taxon-treatment.--><fig id="F2" position="float" orientation="portrait"><label>Map 1.</label><caption><p>Distribution of <italic><tp:taxon-name><tp:taxon-name-part taxon-name-part-type="genus">Eviulisoma</tp:taxon-name-part></tp:taxon-name></italic> species in Kenya: <italic><tp:taxon-name><tp:taxon-name-part taxon-name-part-type="genus">Eviulisoma</tp:taxon-name-part> <tp:taxon-name-part taxon-name-part-type="species">taitaorum</tp:taxon-name-part></tp:taxon-name></italic> sp. n. (<bold>A</bold>), <italic><tp:taxon-name><tp:taxon-name-part taxon-name-part-type="genus">Eviulisoma</tp:taxon-name-part> <tp:taxon-name-part taxon-name-part-type="species">taita</tp:taxon-name-part></tp:taxon-name></italic> sp. n. (<bold>B</bold>), <italic><tp:taxon-name><tp:taxon-name-part taxon-name-part-type="genus">Eviulisoma</tp:taxon-name-part> <tp:taxon-name-part taxon-name-part-type="species">ngaiaorum</tp:taxon-name-part></tp:taxon-name></italic> sp. n. (<bold>C</bold>), <italic><tp:taxon-name><tp:taxon-name-part taxon-name-part-type="genus">Eviulisoma</tp:taxon-name-part> <tp:taxon-name-part taxon-name-part-type="species">ngaia</tp:taxon-name-part></tp:taxon-name></italic> sp. n. (<bold>D</bold>), <italic><tp:taxon-name><tp:taxon-name-part taxon-name-part-type="genus">Eviulisoma</tp:taxon-name-part> <tp:taxon-name-part taxon-name-part-type="species">kirimeri</tp:taxon-name-part></tp:taxon-name></italic> sp. n. (<bold>E</bold>), <italic><tp:taxon-name><tp:taxon-name-part taxon-name-part-type="genus">Eviulisoma</tp:taxon-name-part> <tp:taxon-name-part taxon-name-part-type="species">alluaudi</tp:taxon-name-part></tp:taxon-name></italic> Brolemann, 1920 (<bold>F</bold>), <italic><tp:taxon-name><tp:taxon-name-part taxon-name-part-type="genus">Eviulisoma</tp:taxon-name-part> <tp:taxon-name-part taxon-name-part-type="species">jeanneli</tp:taxon-name-part></tp:taxon-name></italic> Brolemann, 1920 (<bold>G</bold>), <italic><tp:taxon-name><tp:taxon-name-part taxon-name-part-type="genus">Eviulisoma</tp:taxon-name-part> <tp:taxon-name-part taxon-name-part-type="species">pallidum</tp:taxon-name-part></tp:taxon-name></italic> Attems, 1939 (<bold>H</bold>), <italic><tp:taxon-name><tp:taxon-name-part taxon-name-part-type="genus">Eviulisoma</tp:taxon-name-part> <tp:taxon-name-part taxon-name-part-type="species">kakamega</tp:taxon-name-part></tp:taxon-name></italic> sp. n. (<bold>I</bold>), <italic><tp:taxon-name><tp:taxon-name-part taxon-name-part-type="genus">Eviulisoma</tp:taxon-name-part> <tp:taxon-name-part taxon-name-part-type="species">silvestre</tp:taxon-name-part></tp:taxon-name></italic> (Carl, 1909) (<bold>J</bold>).</p></caption><graphic xmlns:xlink="http://www.w3.org/1999/xlink" xlink:href="zookeys-459-011-g002.jpg" position="float" orientation="portrait" xlink:type="simple" id="oo_34905.jpg"/></fig></tp:treatment-sec><ref-list><ref id="B3"><mixed-citation xmlns:xlink="http://www.w3.org/1999/xlink" xlink:type="simple"><person-group><name name-style="western"><surname>Brolemann</surname><given-names>HW</given-names></name></person-group> (<year>1920</year>) <article-title>Myriapodes III, <tp:taxon-name><tp:taxon-name-part taxon-name-part-type="class">Diplopoda</tp:taxon-name-part></tp:taxon-name>. Voyage de Ch. Alluaud et R. Jeannel en Afrique orientale (1911–1912).</article-title><source>Résultats scientifiques.</source><publisher-name>L. Lhomme</publisher-name>, <publisher-loc>Paris</publisher-loc>, <fpage>49</fpage>–<lpage>298</lpage>.</mixed-citation></ref><ref id="B1"><mixed-citation xmlns:xlink="http://www.w3.org/1999/xlink" xlink:type="simple"><person-group><name name-style="western"><surname>Attems</surname><given-names>C</given-names></name></person-group> (<year>1937</year>) <article-title><tp:taxon-name><tp:taxon-name-part taxon-name-part-type="subphylum">Myriapoda</tp:taxon-name-part></tp:taxon-name> 3. <tp:taxon-name><tp:taxon-name-part taxon-name-part-type="superfamily">Polydesmoidea</tp:taxon-name-part></tp:taxon-name> I. Fam. <tp:taxon-name><tp:taxon-name-part taxon-name-part-type="family">Strongylosomidae</tp:taxon-name-part></tp:taxon-name>.</article-title><source>Das Tierreich</source><volume>68</volume>: <fpage>1</fpage>–<lpage>300</lpage>.</mixed-citation></ref><ref id="B5"><mixed-citation xmlns:xlink="http://www.w3.org/1999/xlink" xlink:type="simple"><person-group><name name-style="western"><surname>Hoffman</surname><given-names>RL</given-names></name></person-group> (<year>1953</year>) <article-title><italic><tp:taxon-name><tp:taxon-name-part taxon-name-part-type="genus">Scolodesmus</tp:taxon-name-part></tp:taxon-name></italic> and related African millipede genera (<tp:taxon-name><tp:taxon-name-part taxon-name-part-type="order">Polydesmida</tp:taxon-name-part></tp:taxon-name>: <tp:taxon-name><tp:taxon-name-part taxon-name-part-type="family">Strongylosomidae</tp:taxon-name-part></tp:taxon-name>).</article-title><source>Proceedings of the Biological Society of Washington</source><volume>66</volume>: <fpage>75</fpage>–<lpage>84</lpage>. <ext-link ext-link-type="uri" xlink:href="http://www.biodiversitylibrary.org/item/111599#page/99" xlink:type="simple">http://www.biodiversitylibrary.org/item/111599#page/99</ext-link></mixed-citation></ref></ref-list></tp:taxon-treatment>
