# Supplementary material for: The millipede genus Eviulisoma Silvestri, 1910 in Kenya, with descriptions of new species (Diplopoda, Polydesmida, Paradoxosomatidae)
Source: Zookeys. 2014 Dec 1;(459):11–34. doi: 10.3897/zookeys.459.8621 (PMC4283630; doi:10.3897/zookeys.459.8621)
Supplement: XML Treatment for Eviulisoma taita [file zookeys.459.8621-treatment4.xml]

<!DOCTYPE tp:taxon-treatment
  PUBLIC "-//TaxonX//DTD Taxonomic Treatment Publishing DTD v0 20100105//EN" "tax-treatment-NSO.dtd">
<tp:taxon-treatment xmlns:tp="http://www.plazi.org/taxpub"><tp:treatment-meta><kwd-group><label>Taxon classification</label><kwd><named-content content-type="kingdom">Animalia</named-content></kwd><kwd><named-content content-type="order">Polydesmida</named-content></kwd><kwd><named-content content-type="family">Paradoxosomatidae</named-content></kwd></kwd-group><mixed-citation publication-type="journal"><person-group><name><surname>VandenSpiegel</surname><given-names>Didier</given-names></name><name><surname>Golovatch</surname><given-names>Sergei I.</given-names></name></person-group><article-title>The millipede genus <italic><tp:taxon-name><tp:taxon-name-part taxon-name-part-type="genus">Eviulisoma</tp:taxon-name-part></tp:taxon-name></italic> Silvestri, 1910 in Kenya, with descriptions of new species (<tp:taxon-name><tp:taxon-name-part taxon-name-part-type="class">Diplopoda</tp:taxon-name-part></tp:taxon-name>, <tp:taxon-name><tp:taxon-name-part taxon-name-part-type="order">Polydesmida</tp:taxon-name-part></tp:taxon-name>, <tp:taxon-name><tp:taxon-name-part taxon-name-part-type="family">Paradoxosomatidae</tp:taxon-name-part></tp:taxon-name>)</article-title><source>Zookeys</source><day>1</day><month>12</month><year>2014</year><volume>2014</volume><issue>459</issue><fpage>11</fpage><lpage>34</lpage><pub-id pub-id-type="doi">10.3897/zookeys.459.8621</pub-id></mixed-citation></tp:treatment-meta><tp:nomenclature><tp:taxon-name>
                        <tp:taxon-name-part taxon-name-part-type="genus">Eviulisoma</tp:taxon-name-part>
                        <tp:taxon-name-part taxon-name-part-type="species">taita</tp:taxon-name-part>
                        <object-id xmlns:xlink="http://www.w3.org/1999/xlink" content-type="zoobank" xlink:type="simple">http://zoobank.org/2D851CA6-F810-4A2D-BE59-EC7EC6FB294E</object-id>
                    </tp:taxon-name><tp:taxon-status xmlns:xlink="http://www.w3.org/1999/xlink" xlink:type="simple">sp. n.</tp:taxon-status><xref ref-type="fig" rid="F7">Figs 5</xref><xref ref-type="fig" rid="F8">, 6</xref><xref ref-type="fig" rid="F2">, Maps 1</xref><xref ref-type="fig" rid="F6">, 2</xref><!--PageBreak--><!--PageBreak--></tp:nomenclature><tp:treatment-sec sec-type="Type material"><title>Type material.</title><p>Holotype ♂ (MRAC 22631), Kenya, Taita Hills, Mbololo Forest, <named-content xmlns:xlink="http://www.w3.org/1999/xlink" content-type="dwc:verbatimCoordinates" xlink:type="simple">S03°22.56', E38°20.70'</named-content>, 1800–1900 m a.s.l., pitfall traps, III–IV.1999, leg. L. Rogo.</p><p>Paratypes: 17 ♂, 13 ♀, 4 juv. (MRAC 18084), 1 ♂, 1 ♀ (ZMUM ρ2444), same data, together with holotype; 2 ♂, 2 ♀ (MRAC 18029), same locality, pitfall traps, 3.VII-2.VIII.1999, leg. R. Mwakos; 1 ♂, 1 ♀ (MRAC 18412), same locality, 8.XII.1999, leg. D. VandenSpiegel &amp; J. P. Michiels; 1 ♀, 1 juv. (MRAC 17990), same locality, 22.VI.1999, leg. D. VandenSpiegel; 9 ♂, 8 ♀, 33 juv. (MRAC 18039), same locality, 1800–1900 m a.s.l., sieving, 2–10.VII.1999, leg. R. Mwakos; 1 ♀ (MRAC 17976), same locality, 21.VI.1999, leg. D. VandenSpiegel; 1 ♂, 1 ♂ fragment, 1 ♀, 1 ♀ fragment (MRAC 18414), same locality, 8.XII.1999, leg. D. VandenSpiegel &amp; J. P. Michiels; 3 ♂, 1 ♀ (MRAC 18100), Taita Hills, Yale Forest, 1840 m, <named-content xmlns:xlink="http://www.w3.org/1999/xlink" content-type="dwc:verbatimCoordinates" xlink:type="simple">S03°39', E38°33'</named-content>, pitfall traps, III–IV.1999, leg. L. Rogo; 4 ♂, 4 ♀, 22 juv. (MRAC 18451), Taita Hills, Fururu Forest, <named-content xmlns:xlink="http://www.w3.org/1999/xlink" content-type="dwc:verbatimCoordinates" xlink:type="simple">S03°26', E38°20'</named-content>, 9.XII.1999; 1 ♂, 3 ♀, 20 juv. (MRAC 18495), same locality, Winkler extraction, 9.12.1999; 5 ♂, 4 ♀, 1 juv. (MRAC 18576), Taita Hills, Mwachora Forest, Winkler extraction, 10.XII.1999, all leg. D. VandenSpiegel &amp; J. P. Michiels; 2 ♂ (MRAC 22632), same data; 1 ♂, 1 ♀, 1 ♀ fragment, 1 juv. (MRAC 22633), same locality, 15.II.2004, leg. T. Spanhove &amp; M. Chovu.</p></tp:treatment-sec><tp:treatment-sec sec-type="Name"><title>Name.</title><p>To emphasize the type locality, a noun in apposition.</p></tp:treatment-sec><tp:treatment-sec sec-type="Diagnosis"><title>Diagnosis.</title><p>Differs from congeners by a broadly and regularly rounded hypoproct, coupled with the presence of sternal cones behind ♂ body segment 7, and the lamellar, slender, apically unciform and bidentate solenophore (<bold>sph</bold>) carrying a lateral tooth midway (<bold>t</bold>) and reaching about as long as a flagelliform solenomere (<bold>sl</bold>), both <bold>sph</bold> and <bold>sl</bold> being considerably higher than a rather simple, similarly slender, postfemoral process (<bold>p</bold>). See also Key below.</p></tp:treatment-sec><tp:treatment-sec sec-type="Description"><title>Description.</title><p>Length of adults ca 16–23 (♂) or 18–28 mm (♀), width of midbody metazonae 1.5–2.7 (♂) or 2.0–3.7 mm (♀). Holotype ca 16 mm long and 1.6 mm wide on midbody metazonae.</p><p>Coloration from pallid to annulated chocolate brown due to darker metazonae, often with a thin axial pigment line and a similar transverse pigment line in posterior 1/3 of metaterga.</p><p>Other adult characters as in <italic><tp:taxon-name><tp:taxon-name-part taxon-name-part-type="genus">Eviulisoma</tp:taxon-name-part> <tp:taxon-name-part taxon-name-part-type="species">ngaia</tp:taxon-name-part></tp:taxon-name></italic> sp. n., except as follows.</p><!--PageBreak--><p>Vertigial region with a few setae (Figs <xref ref-type="fig" rid="F7">5A</xref>, <xref ref-type="fig" rid="F8">6D</xref>). Stricture between pro- and metazonae very delicately striolate. Tegument generally smooth, often with only a few arcuate striae near and below ozopores. Pleurosternal carinae rather evident, arcuate ridges devoid of a caudal tooth, visible until segment 16 (♂, ♀). Epiproct long (Fig. <xref ref-type="fig" rid="F7">5B</xref>), faintly concave apically, subapical lateral papillae evident, well removed from tip. Hypoproct broadly rounded.</p><p>Setose lobe between ♂ coxae 4 (Fig. <xref ref-type="fig" rid="F8">6E</xref>) low, subtrapeziform, slightly rounded apically. Sternite between ♂ coxae 5 densely setose, with paramedian cones caudally (Fig. <xref ref-type="fig" rid="F8">6E</xref>); sterna between ♂ coxae 6 and 7 unusually deeply excavate and ledge-shaped for accommodation of gonopod tips (Figs <xref ref-type="fig" rid="F7">5C</xref>, <xref ref-type="fig" rid="F8">6D–F</xref>), the excavation’s frontal edge being sparsely setose <!--PageBreak--><!--PageBreak-->(Fig. <xref ref-type="fig" rid="F8">6E</xref>). Postgonopodial sterna mostly with small, low, blunt cones near each coxa, anterior pair being even smaller than caudal one on each diplosegment. ♂ tarsi considerably to only slightly longer than tibiae (Fig. <xref ref-type="fig" rid="F8">6C</xref>). Legs 1.5–1.6 (♂) or 0.9–1.1 (♀) times as long as body height. ♂ tibiae and tarsi with ventral brushes until last two leg-pairs (Fig. <xref ref-type="fig" rid="F8">6C</xref>).</p><p>Gonopods (Figs <xref ref-type="fig" rid="F7">5C</xref>, <xref ref-type="fig" rid="F8">6F–J</xref>) with a lamellar, slender, apically unciform and bidentate solenophore (<bold>sph</bold>) carrying a lateral tooth midway (<bold>t</bold>) and being about as long as a flagelliform solenomere (<bold>sl</bold>), both <bold>sph</bold> and <bold>sl</bold> considerably higher than a rather simple, similarly slender, postfemoral process (<bold>p</bold>).</p><p>Vulvae without peculiarities, as in Fig. <xref ref-type="fig" rid="F8">6A, B</xref>.</p><fig id="F7" position="float" orientation="portrait"><label>Figure 5.</label><caption><p><italic><tp:taxon-name><tp:taxon-name-part taxon-name-part-type="genus">Eviulisoma</tp:taxon-name-part> <tp:taxon-name-part taxon-name-part-type="species">taita</tp:taxon-name-part></tp:taxon-name></italic> sp. n., ♂ paratype. <bold>A</bold> anterior part of body, lateral view <bold>B</bold> posterior part of body, lateral view <bold>C</bold> body segments 5–7, ventral view. Drawn not to scale.</p></caption><graphic xmlns:xlink="http://www.w3.org/1999/xlink" xlink:href="zookeys-459-011-g007.jpg" position="float" orientation="portrait" xlink:type="simple" id="oo_34910.jpg"/></fig><fig id="F8" position="float" orientation="portrait"><label>Figure 6.</label><caption><p><italic><tp:taxon-name><tp:taxon-name-part taxon-name-part-type="genus">Eviulisoma</tp:taxon-name-part> <tp:taxon-name-part taxon-name-part-type="species">taita</tp:taxon-name-part></tp:taxon-name></italic> sp. n., ♀ (<bold>A, B</bold>) &amp; ♂ (<bold>C–J</bold>) paratypes. <bold>A, D</bold> anterior part of body, ventrocaudal and ventral views, respectively <bold>B</bold> right vulva, ventrocaudal view <bold>C</bold> distal part of a midbody leg, lateral view <bold>E</bold> sterna between coxae 4–7, ventral view <bold>F</bold> same, but with left gonopod placed into sternal pocket-shaped excavation <bold>G</bold> both gonopods in situ, ventral view <bold>H, J</bold> left gonopod, mesal and lateral views, respectively <bold>I</bold> tips of both gonopods in situ, ventral view. Scale bars: 0.5 (<bold>A, C, D</bold>), 0.2 (<bold>G</bold>), 0.1 (<bold>E, F, H, J</bold>) &amp; 0.05 mm (<bold>B, I</bold>). Designations in text.</p></caption><graphic xmlns:xlink="http://www.w3.org/1999/xlink" xlink:href="zookeys-459-011-g008.jpg" position="float" orientation="portrait" xlink:type="simple" id="oo_34911.jpg"/></fig></tp:treatment-sec><tp:treatment-sec><!--Section generated to contain objects referenced in tp:taxon-treatment.--><fig id="F2" position="float" orientation="portrait"><label>Map 1.</label><caption><p>Distribution of <italic><tp:taxon-name><tp:taxon-name-part taxon-name-part-type="genus">Eviulisoma</tp:taxon-name-part></tp:taxon-name></italic> species in Kenya: <italic><tp:taxon-name><tp:taxon-name-part taxon-name-part-type="genus">Eviulisoma</tp:taxon-name-part> <tp:taxon-name-part taxon-name-part-type="species">taitaorum</tp:taxon-name-part></tp:taxon-name></italic> sp. n. (<bold>A</bold>), <italic><tp:taxon-name><tp:taxon-name-part taxon-name-part-type="genus">Eviulisoma</tp:taxon-name-part> <tp:taxon-name-part taxon-name-part-type="species">taita</tp:taxon-name-part></tp:taxon-name></italic> sp. n. (<bold>B</bold>), <italic><tp:taxon-name><tp:taxon-name-part taxon-name-part-type="genus">Eviulisoma</tp:taxon-name-part> <tp:taxon-name-part taxon-name-part-type="species">ngaiaorum</tp:taxon-name-part></tp:taxon-name></italic> sp. n. (<bold>C</bold>), <italic><tp:taxon-name><tp:taxon-name-part taxon-name-part-type="genus">Eviulisoma</tp:taxon-name-part> <tp:taxon-name-part taxon-name-part-type="species">ngaia</tp:taxon-name-part></tp:taxon-name></italic> sp. n. (<bold>D</bold>), <italic><tp:taxon-name><tp:taxon-name-part taxon-name-part-type="genus">Eviulisoma</tp:taxon-name-part> <tp:taxon-name-part taxon-name-part-type="species">kirimeri</tp:taxon-name-part></tp:taxon-name></italic> sp. n. (<bold>E</bold>), <italic><tp:taxon-name><tp:taxon-name-part taxon-name-part-type="genus">Eviulisoma</tp:taxon-name-part> <tp:taxon-name-part taxon-name-part-type="species">alluaudi</tp:taxon-name-part></tp:taxon-name></italic> Brolemann, 1920 (<bold>F</bold>), <italic><tp:taxon-name><tp:taxon-name-part taxon-name-part-type="genus">Eviulisoma</tp:taxon-name-part> <tp:taxon-name-part taxon-name-part-type="species">jeanneli</tp:taxon-name-part></tp:taxon-name></italic> Brolemann, 1920 (<bold>G</bold>), <italic><tp:taxon-name><tp:taxon-name-part taxon-name-part-type="genus">Eviulisoma</tp:taxon-name-part> <tp:taxon-name-part taxon-name-part-type="species">pallidum</tp:taxon-name-part></tp:taxon-name></italic> Attems, 1939 (<bold>H</bold>), <italic><tp:taxon-name><tp:taxon-name-part taxon-name-part-type="genus">Eviulisoma</tp:taxon-name-part> <tp:taxon-name-part taxon-name-part-type="species">kakamega</tp:taxon-name-part></tp:taxon-name></italic> sp. n. (<bold>I</bold>), <italic><tp:taxon-name><tp:taxon-name-part taxon-name-part-type="genus">Eviulisoma</tp:taxon-name-part> <tp:taxon-name-part taxon-name-part-type="species">silvestre</tp:taxon-name-part></tp:taxon-name></italic> (Carl, 1909) (<bold>J</bold>).</p></caption><graphic xmlns:xlink="http://www.w3.org/1999/xlink" xlink:href="zookeys-459-011-g002.jpg" position="float" orientation="portrait" xlink:type="simple" id="oo_34905.jpg"/></fig><fig id="F6" position="float" orientation="portrait"><label>Map 2.</label><caption><p>Distribution of <italic><tp:taxon-name><tp:taxon-name-part taxon-name-part-type="genus">Eviulisoma</tp:taxon-name-part> <tp:taxon-name-part taxon-name-part-type="species">taitaorum</tp:taxon-name-part></tp:taxon-name></italic> sp. n. (blue dot) and <italic><tp:taxon-name><tp:taxon-name-part taxon-name-part-type="genus">Eviulisoma</tp:taxon-name-part> <tp:taxon-name-part taxon-name-part-type="species">taita</tp:taxon-name-part></tp:taxon-name></italic> sp. n. (red square) in the Taita Hills, Kenya.</p></caption><graphic xmlns:xlink="http://www.w3.org/1999/xlink" xlink:href="zookeys-459-011-g006.jpg" position="float" orientation="portrait" xlink:type="simple" id="oo_34909.jpg"/></fig></tp:treatment-sec></tp:taxon-treatment>
