# Supplementary material for: The millipede genus Eviulisoma Silvestri, 1910 in Kenya, with descriptions of new species (Diplopoda, Polydesmida, Paradoxosomatidae)
Source: Zookeys. 2014 Dec 1;(459):11–34. doi: 10.3897/zookeys.459.8621 (PMC4283630; doi:10.3897/zookeys.459.8621)
Supplement: XML Treatment for Eviulisoma kirimeri [file zookeys.459.8621-treatment5.xml]

<!DOCTYPE tp:taxon-treatment
  PUBLIC "-//TaxonX//DTD Taxonomic Treatment Publishing DTD v0 20100105//EN" "tax-treatment-NSO.dtd">
<tp:taxon-treatment xmlns:tp="http://www.plazi.org/taxpub"><tp:treatment-meta><kwd-group><label>Taxon classification</label><kwd><named-content content-type="kingdom">Animalia</named-content></kwd><kwd><named-content content-type="order">Polydesmida</named-content></kwd><kwd><named-content content-type="family">Paradoxosomatidae</named-content></kwd></kwd-group><mixed-citation publication-type="journal"><person-group><name><surname>VandenSpiegel</surname><given-names>Didier</given-names></name><name><surname>Golovatch</surname><given-names>Sergei I.</given-names></name></person-group><article-title>The millipede genus <italic><tp:taxon-name><tp:taxon-name-part taxon-name-part-type="genus">Eviulisoma</tp:taxon-name-part></tp:taxon-name></italic> Silvestri, 1910 in Kenya, with descriptions of new species (<tp:taxon-name><tp:taxon-name-part taxon-name-part-type="class">Diplopoda</tp:taxon-name-part></tp:taxon-name>, <tp:taxon-name><tp:taxon-name-part taxon-name-part-type="order">Polydesmida</tp:taxon-name-part></tp:taxon-name>, <tp:taxon-name><tp:taxon-name-part taxon-name-part-type="family">Paradoxosomatidae</tp:taxon-name-part></tp:taxon-name>)</article-title><source>Zookeys</source><day>1</day><month>12</month><year>2014</year><volume>2014</volume><issue>459</issue><fpage>11</fpage><lpage>34</lpage><pub-id pub-id-type="doi">10.3897/zookeys.459.8621</pub-id></mixed-citation></tp:treatment-meta><tp:nomenclature><tp:taxon-name>
                        <tp:taxon-name-part taxon-name-part-type="genus">Eviulisoma</tp:taxon-name-part>
                        <tp:taxon-name-part taxon-name-part-type="species">kirimeri</tp:taxon-name-part>
                        <object-id xmlns:xlink="http://www.w3.org/1999/xlink" content-type="zoobank" xlink:type="simple">http://zoobank.org/D7ED4341-A7DE-494E-9041-21EF9E026D42</object-id>
                    </tp:taxon-name><tp:taxon-status xmlns:xlink="http://www.w3.org/1999/xlink" xlink:type="simple">sp. n.</tp:taxon-status><xref ref-type="fig" rid="F9">Fig. 7</xref><xref ref-type="fig" rid="F2">, Map 1</xref></tp:nomenclature><tp:treatment-sec sec-type="Type material"><title>Type material.</title><p>Holotype ♂ (MRAC 22624), Kenya, Kirimeri Forest near Runyenyere, <named-content xmlns:xlink="http://www.w3.org/1999/xlink" content-type="dwc:verbatimCoordinates" xlink:type="simple">S00°25', E37°33'</named-content>, 1700 m a.s.l., sieved litter, 27.IV.2004, leg. D. VandenSpiegel, R. Jocqué &amp; C. Warui.</p><p>Paratype: 1 ♂ (MRAC 22625), same data, together with holotype.</p></tp:treatment-sec><tp:treatment-sec sec-type="Name"><title>Name.</title><p>To emphasize the type locality, a noun in apposition.</p></tp:treatment-sec><tp:treatment-sec sec-type="Diagnosis"><title>Diagnosis.</title><p>Differs from congeners in the epiproct showing two distinct apical claws directed ventrad (Fig. <xref ref-type="fig" rid="F9">7b</xref>), as well as the gonopods being divergent, rather loose, with a complex, lamellar, apically unciform (<bold>u</bold>) solenophore (<bold>sph</bold>) partly sheathing a longer flagelliform solenomere (<bold>sl</bold>); postfemoral process (<bold>p</bold>) very simple, sickle-shaped (Fig. <xref ref-type="fig" rid="F9">7C–F</xref>). See also Key below.</p></tp:treatment-sec><tp:treatment-sec sec-type="Description"><title>Description.</title><p>Length of ca 15–16 mm, width of midbody metazonae 1.5 (♂ holotype) or 1.7 mm (♂ paratype). Coloration entirely pallid.</p><p>Other adult characters as in <italic><tp:taxon-name><tp:taxon-name-part taxon-name-part-type="genus">Eviulisoma</tp:taxon-name-part> <tp:taxon-name-part taxon-name-part-type="species">ngaia</tp:taxon-name-part></tp:taxon-name></italic> sp. n., except as follows.</p><p>Clypeolabral region rather sparsely setose (Fig. <xref ref-type="fig" rid="F9">7A</xref>). Stricture between pro- and metazonae very delicately striolate. Tegument generally smooth, often with only a few arcuate striae near and below ozopores. Pleurosternal carinae rather evident, arcuate ridges devoid of a caudal tooth, visible until segment 15 (♂). Epiproct (Fig. <xref ref-type="fig" rid="F9">7B</xref>) faintly concave between two evident, claw-shaped, apical papillae directed ventrad; subapical lateral papillae evident, rather well removed from tip. Hypoproct subtriangular, pointed between 1+1 submarginal setae borne on minute knobs.</p><p>Setose lobe between ♂ coxae 4 (Fig. <xref ref-type="fig" rid="F9">7C</xref>) roundly subtriangular. Sternite between ♂ coxae 5 flattened; sterna between ♂ coxae 6 and 7 unusually deeply excavate and ledge-shaped for accommodation of gonopod tips, the excavation’s frontal edge being densely setose (Fig. <xref ref-type="fig" rid="F9">7C</xref>). Postgonopodial sterna with small, but evident, almost sharp cones near each coxa, anterior pair being smaller than caudal one on each diplosegment. ♂ tarsi largely considerably longer than tibiae (Fig. <xref ref-type="fig" rid="F9">7C</xref>). Legs 1.2–1.3 times as long as body height (♂). All ♂ telopodite segments distal to coxa or prefemur with dense ventral brushes, but last leg-pair with ventral brushes retained only on tibiae and tarsi.</p><p>Gonopods (Fig. <xref ref-type="fig" rid="F9">7C–F</xref>) rather loose, divergent, with a complex, lamellar, apically unciform (<bold>u</bold>) solenophore (<bold>sph</bold>) partly sheathing a longer and flagelliform solenomere (<bold>sl</bold>); postfemoral process (<bold>p</bold>) very simple, strong and sickle-shaped.</p><fig id="F9" position="float" orientation="portrait"><label>Figure 7.</label><caption><p><italic><tp:taxon-name><tp:taxon-name-part taxon-name-part-type="genus">Eviulisoma</tp:taxon-name-part> <tp:taxon-name-part taxon-name-part-type="species">kirimeri</tp:taxon-name-part></tp:taxon-name></italic> sp. n., ♂ paratype. <bold>A</bold> anterior part of body, lateral view <bold>B</bold> posterior part of body, lateral view <bold>C</bold> body segments 5–7, ventral view <bold>D–F</bold> left (<bold>D, F</bold>) and right (<bold>E</bold>) gonopod, ventral, mesal and anteroventral views, respectively. Scale bars: 0.2 (<bold>E</bold>) &amp; 0.1 mm (<bold>D, F</bold>); <bold>A–C</bold>, drawn not to scale. Designations in text.</p></caption><graphic xmlns:xlink="http://www.w3.org/1999/xlink" xlink:href="zookeys-459-011-g009.jpg" position="float" orientation="portrait" xlink:type="simple" id="oo_34912.jpg"/></fig></tp:treatment-sec><tp:treatment-sec><!--Section generated to contain objects referenced in tp:taxon-treatment.--><fig id="F2" position="float" orientation="portrait"><label>Map 1.</label><caption><p>Distribution of <italic><tp:taxon-name><tp:taxon-name-part taxon-name-part-type="genus">Eviulisoma</tp:taxon-name-part></tp:taxon-name></italic> species in Kenya: <italic><tp:taxon-name><tp:taxon-name-part taxon-name-part-type="genus">Eviulisoma</tp:taxon-name-part> <tp:taxon-name-part taxon-name-part-type="species">taitaorum</tp:taxon-name-part></tp:taxon-name></italic> sp. n. (<bold>A</bold>), <italic><tp:taxon-name><tp:taxon-name-part taxon-name-part-type="genus">Eviulisoma</tp:taxon-name-part> <tp:taxon-name-part taxon-name-part-type="species">taita</tp:taxon-name-part></tp:taxon-name></italic> sp. n. (<bold>B</bold>), <italic><tp:taxon-name><tp:taxon-name-part taxon-name-part-type="genus">Eviulisoma</tp:taxon-name-part> <tp:taxon-name-part taxon-name-part-type="species">ngaiaorum</tp:taxon-name-part></tp:taxon-name></italic> sp. n. (<bold>C</bold>), <italic><tp:taxon-name><tp:taxon-name-part taxon-name-part-type="genus">Eviulisoma</tp:taxon-name-part> <tp:taxon-name-part taxon-name-part-type="species">ngaia</tp:taxon-name-part></tp:taxon-name></italic> sp. n. (<bold>D</bold>), <italic><tp:taxon-name><tp:taxon-name-part taxon-name-part-type="genus">Eviulisoma</tp:taxon-name-part> <tp:taxon-name-part taxon-name-part-type="species">kirimeri</tp:taxon-name-part></tp:taxon-name></italic> sp. n. (<bold>E</bold>), <italic><tp:taxon-name><tp:taxon-name-part taxon-name-part-type="genus">Eviulisoma</tp:taxon-name-part> <tp:taxon-name-part taxon-name-part-type="species">alluaudi</tp:taxon-name-part></tp:taxon-name></italic> Brolemann, 1920 (<bold>F</bold>), <italic><tp:taxon-name><tp:taxon-name-part taxon-name-part-type="genus">Eviulisoma</tp:taxon-name-part> <tp:taxon-name-part taxon-name-part-type="species">jeanneli</tp:taxon-name-part></tp:taxon-name></italic> Brolemann, 1920 (<bold>G</bold>), <italic><tp:taxon-name><tp:taxon-name-part taxon-name-part-type="genus">Eviulisoma</tp:taxon-name-part> <tp:taxon-name-part taxon-name-part-type="species">pallidum</tp:taxon-name-part></tp:taxon-name></italic> Attems, 1939 (<bold>H</bold>), <italic><tp:taxon-name><tp:taxon-name-part taxon-name-part-type="genus">Eviulisoma</tp:taxon-name-part> <tp:taxon-name-part taxon-name-part-type="species">kakamega</tp:taxon-name-part></tp:taxon-name></italic> sp. n. (<bold>I</bold>), <italic><tp:taxon-name><tp:taxon-name-part taxon-name-part-type="genus">Eviulisoma</tp:taxon-name-part> <tp:taxon-name-part taxon-name-part-type="species">silvestre</tp:taxon-name-part></tp:taxon-name></italic> (Carl, 1909) (<bold>J</bold>).</p></caption><graphic xmlns:xlink="http://www.w3.org/1999/xlink" xlink:href="zookeys-459-011-g002.jpg" position="float" orientation="portrait" xlink:type="simple" id="oo_34905.jpg"/></fig></tp:treatment-sec></tp:taxon-treatment>
