# Supplementary material for: The millipede genus Eviulisoma Silvestri, 1910 in Kenya, with descriptions of new species (Diplopoda, Polydesmida, Paradoxosomatidae)
Source: Zookeys. 2014 Dec 1;(459):11–34. doi: 10.3897/zookeys.459.8621 (PMC4283630; doi:10.3897/zookeys.459.8621)
Supplement: XML Treatment for Eviulisoma kakamega [file zookeys.459.8621-treatment6.xml]

<!DOCTYPE tp:taxon-treatment
  PUBLIC "-//TaxonX//DTD Taxonomic Treatment Publishing DTD v0 20100105//EN" "tax-treatment-NSO.dtd">
<tp:taxon-treatment xmlns:tp="http://www.plazi.org/taxpub"><tp:treatment-meta><kwd-group><label>Taxon classification</label><kwd><named-content content-type="kingdom">Animalia</named-content></kwd><kwd><named-content content-type="order">Polydesmida</named-content></kwd><kwd><named-content content-type="family">Paradoxosomatidae</named-content></kwd></kwd-group><mixed-citation publication-type="journal"><person-group><name><surname>VandenSpiegel</surname><given-names>Didier</given-names></name><name><surname>Golovatch</surname><given-names>Sergei I.</given-names></name></person-group><article-title>The millipede genus <italic><tp:taxon-name><tp:taxon-name-part taxon-name-part-type="genus">Eviulisoma</tp:taxon-name-part></tp:taxon-name></italic> Silvestri, 1910 in Kenya, with descriptions of new species (<tp:taxon-name><tp:taxon-name-part taxon-name-part-type="class">Diplopoda</tp:taxon-name-part></tp:taxon-name>, <tp:taxon-name><tp:taxon-name-part taxon-name-part-type="order">Polydesmida</tp:taxon-name-part></tp:taxon-name>, <tp:taxon-name><tp:taxon-name-part taxon-name-part-type="family">Paradoxosomatidae</tp:taxon-name-part></tp:taxon-name>)</article-title><source>Zookeys</source><day>1</day><month>12</month><year>2014</year><volume>2014</volume><issue>459</issue><fpage>11</fpage><lpage>34</lpage><pub-id pub-id-type="doi">10.3897/zookeys.459.8621</pub-id></mixed-citation></tp:treatment-meta><tp:nomenclature><tp:taxon-name>
                        <tp:taxon-name-part taxon-name-part-type="genus">Eviulisoma</tp:taxon-name-part>
                        <tp:taxon-name-part taxon-name-part-type="species">kakamega</tp:taxon-name-part>
                        <object-id xmlns:xlink="http://www.w3.org/1999/xlink" content-type="zoobank" xlink:type="simple">http://zoobank.org/C175D502-7342-4456-9B79-C73CD155A752</object-id>
                    </tp:taxon-name><tp:taxon-status xmlns:xlink="http://www.w3.org/1999/xlink" xlink:type="simple">sp. n.</tp:taxon-status><xref ref-type="fig" rid="F10">Figs 8</xref><xref ref-type="fig" rid="F11">, 9</xref><xref ref-type="fig" rid="F2">, Map 1</xref></tp:nomenclature><tp:treatment-sec sec-type="Type material"><title>Type material.</title><p>Holotype ♂ (incomplete, only head and first 13 segments present) (MRAC 20771), Kenya, Likhanda Hills, Kakamega Forest, <named-content xmlns:xlink="http://www.w3.org/1999/xlink" content-type="dwc:verbatimCoordinates" xlink:type="simple">S00°13', E34°54'</named-content>, pitfall traps, 5.II.2002, leg. D. S. Smith.</p><p>Paratypes: 1 ♂ (incomplete, lacking gonopods and five posteriormost segments), 4 ♀, 5 juv., 1 fragment (MRAC 20772), same data, together with holotype.</p></tp:treatment-sec><tp:treatment-sec sec-type="Name"><title>Name.</title><p>To emphasize the type locality, a noun in apposition.</p></tp:treatment-sec><tp:treatment-sec sec-type="Diagnosis"><title>Diagnosis.</title><p>Differs from congeners by the gonopod solenophore (<bold>sph</bold>) being complex, cup-shaped, lamellar, about as long as a flagelliform solenomere (<bold>sl</bold>), flanked medially by a long, subspiniform, postfemoral process (<bold>p</bold>) (Figs <xref ref-type="fig" rid="F10">8C</xref>, <xref ref-type="fig" rid="F11">9C–E</xref>). See also Key below.</p></tp:treatment-sec><tp:treatment-sec sec-type="Description"><title>Description.</title><p>Length of ♀ ca 22–23 mm, width of midbody metazonae 2.1 (♂ holotype), 2.7 (♂ paratype) or 3.1–3.3 mm. Coloration uniformly light pinkish yellow, legs lighter yellow.</p><p>Other adult characters as in <italic><tp:taxon-name><tp:taxon-name-part taxon-name-part-type="genus">Eviulisoma</tp:taxon-name-part> <tp:taxon-name-part taxon-name-part-type="species">ngaia</tp:taxon-name-part></tp:taxon-name></italic> sp. n., except as follows.</p><p>Vertigial region with a few setae (Figs <xref ref-type="fig" rid="F10">8A</xref>, <xref ref-type="fig" rid="F11">9A</xref>). Stricture between pro- and metazonae very delicately striolate. Tegument generally smooth, often with only a few arcuate striae near and below ozopores. Pleurosternal carinae rather evident, arcuate ridges devoid of a caudal tooth, visible at least until segment 15 (♂, ♀). Epiproct long (Fig. <xref ref-type="fig" rid="F10">8B</xref>), faintly concave between two small apical papillae, subapical lateral papillae evident, only slightly removed from tip (♀). Hypoproct semi-circular, regularly and broadly rounded, 1+1 submarginal setae borne on minute knobs and a little removed from margin.</p><p>Setose lobe between ♂ coxae 4 (Figs <xref ref-type="fig" rid="F10">8C</xref>, <xref ref-type="fig" rid="F11">9C</xref>) low, broad, clearly concave apically. Sternite between ♂ coxae 5 slightly elevated due to small caudolateral cones (Fig. <xref ref-type="fig" rid="F11">9C</xref>); sterna between ♂ coxae 6 and 7 unusually deeply excavate and ledge-shaped for accommodation of gonopod tips, the excavation’s frontal edge being densely setose (Figs <xref ref-type="fig" rid="F10">8C</xref>, <xref ref-type="fig" rid="F11">9C</xref>). Postgonopodial sterna with small, but evident, often sharp cones near each coxa, anterior pair being smaller than caudal one on each diplosegment. ♂ tarsi considerably longer than tibiae. Legs 1.4–1.5 (♂) or 1.1–1.2 (♀) times as long as body height. Dense ventral brushes on ♂ tibiae and tarsi present (Fig. <xref ref-type="fig" rid="F11">9B</xref>).</p><p>Gonopods (Figs <xref ref-type="fig" rid="F10">8C</xref>, <xref ref-type="fig" rid="F11">9C–E</xref>) rather compact, highly complex due to an apically cup-shaped, lamellar solenophore (<bold>sph</bold>) about as long as a flagelliform solenomere (<bold>sl</bold>), flanked medially by a long, subspiniform postfemoral process (<bold>p</bold>).</p><!--PageBreak--><fig id="F10" position="float" orientation="portrait"><label>Figure 8.</label><caption><p><italic><tp:taxon-name><tp:taxon-name-part taxon-name-part-type="genus">Eviulisoma</tp:taxon-name-part> <tp:taxon-name-part taxon-name-part-type="species">kakamega</tp:taxon-name-part></tp:taxon-name></italic> sp. n., ♂ holotype (<bold>A, C</bold>) &amp; ♀ paratype (<bold>B</bold>). <bold>A</bold> anterior part of body, lateral view <bold>B</bold> posterior part of body, lateral view <bold>C</bold> body segments 5–7, ventral view. Drawn not to scale.</p></caption><graphic xmlns:xlink="http://www.w3.org/1999/xlink" xlink:href="zookeys-459-011-g010.jpg" position="float" orientation="portrait" xlink:type="simple" id="oo_34913.jpg"/></fig><fig id="F11" position="float" orientation="portrait"><label>Figure 9.</label><caption><p><italic><tp:taxon-name><tp:taxon-name-part taxon-name-part-type="genus">Eviulisoma</tp:taxon-name-part> <tp:taxon-name-part taxon-name-part-type="species">kakamega</tp:taxon-name-part></tp:taxon-name></italic> sp. n., ♂ paratype. <bold>A</bold> anterior part of body, ventral view <bold>B</bold> ventral brushes on tibia and tarsus, lateral view <bold>C</bold> body segments 2–7, ventral view <bold>D, E</bold> right gonopod, ventral and lateral views, respectively. Scale bars: 0.5 (<bold>A, C</bold>), 0.2 (<bold>D, E</bold>) &amp; 0.1 mm (<bold>B</bold>). Designations in text.</p></caption><graphic xmlns:xlink="http://www.w3.org/1999/xlink" xlink:href="zookeys-459-011-g011.jpg" position="float" orientation="portrait" xlink:type="simple" id="oo_34914.jpg"/></fig></tp:treatment-sec><tp:treatment-sec><!--Section generated to contain objects referenced in tp:taxon-treatment.--><fig id="F2" position="float" orientation="portrait"><label>Map 1.</label><caption><p>Distribution of <italic><tp:taxon-name><tp:taxon-name-part taxon-name-part-type="genus">Eviulisoma</tp:taxon-name-part></tp:taxon-name></italic> species in Kenya: <italic><tp:taxon-name><tp:taxon-name-part taxon-name-part-type="genus">Eviulisoma</tp:taxon-name-part> <tp:taxon-name-part taxon-name-part-type="species">taitaorum</tp:taxon-name-part></tp:taxon-name></italic> sp. n. (<bold>A</bold>), <italic><tp:taxon-name><tp:taxon-name-part taxon-name-part-type="genus">Eviulisoma</tp:taxon-name-part> <tp:taxon-name-part taxon-name-part-type="species">taita</tp:taxon-name-part></tp:taxon-name></italic> sp. n. (<bold>B</bold>), <italic><tp:taxon-name><tp:taxon-name-part taxon-name-part-type="genus">Eviulisoma</tp:taxon-name-part> <tp:taxon-name-part taxon-name-part-type="species">ngaiaorum</tp:taxon-name-part></tp:taxon-name></italic> sp. n. (<bold>C</bold>), <italic><tp:taxon-name><tp:taxon-name-part taxon-name-part-type="genus">Eviulisoma</tp:taxon-name-part> <tp:taxon-name-part taxon-name-part-type="species">ngaia</tp:taxon-name-part></tp:taxon-name></italic> sp. n. (<bold>D</bold>), <italic><tp:taxon-name><tp:taxon-name-part taxon-name-part-type="genus">Eviulisoma</tp:taxon-name-part> <tp:taxon-name-part taxon-name-part-type="species">kirimeri</tp:taxon-name-part></tp:taxon-name></italic> sp. n. (<bold>E</bold>), <italic><tp:taxon-name><tp:taxon-name-part taxon-name-part-type="genus">Eviulisoma</tp:taxon-name-part> <tp:taxon-name-part taxon-name-part-type="species">alluaudi</tp:taxon-name-part></tp:taxon-name></italic> Brolemann, 1920 (<bold>F</bold>), <italic><tp:taxon-name><tp:taxon-name-part taxon-name-part-type="genus">Eviulisoma</tp:taxon-name-part> <tp:taxon-name-part taxon-name-part-type="species">jeanneli</tp:taxon-name-part></tp:taxon-name></italic> Brolemann, 1920 (<bold>G</bold>), <italic><tp:taxon-name><tp:taxon-name-part taxon-name-part-type="genus">Eviulisoma</tp:taxon-name-part> <tp:taxon-name-part taxon-name-part-type="species">pallidum</tp:taxon-name-part></tp:taxon-name></italic> Attems, 1939 (<bold>H</bold>), <italic><tp:taxon-name><tp:taxon-name-part taxon-name-part-type="genus">Eviulisoma</tp:taxon-name-part> <tp:taxon-name-part taxon-name-part-type="species">kakamega</tp:taxon-name-part></tp:taxon-name></italic> sp. n. (<bold>I</bold>), <italic><tp:taxon-name><tp:taxon-name-part taxon-name-part-type="genus">Eviulisoma</tp:taxon-name-part> <tp:taxon-name-part taxon-name-part-type="species">silvestre</tp:taxon-name-part></tp:taxon-name></italic> (Carl, 1909) (<bold>J</bold>).</p></caption><graphic xmlns:xlink="http://www.w3.org/1999/xlink" xlink:href="zookeys-459-011-g002.jpg" position="float" orientation="portrait" xlink:type="simple" id="oo_34905.jpg"/></fig></tp:treatment-sec></tp:taxon-treatment>
