# Supplementary material for: The millipede genus Eviulisoma Silvestri, 1910 in Kenya, with descriptions of new species (Diplopoda, Polydesmida, Paradoxosomatidae)
Source: Zookeys. 2014 Dec 1;(459):11–34. doi: 10.3897/zookeys.459.8621 (PMC4283630; doi:10.3897/zookeys.459.8621)
Supplement: XML Treatment for Eviulisoma alluaudi [file zookeys.459.8621-treatment7.xml]

<!DOCTYPE tp:taxon-treatment
  PUBLIC "-//TaxonX//DTD Taxonomic Treatment Publishing DTD v0 20100105//EN" "tax-treatment-NSO.dtd">
<tp:taxon-treatment xmlns:tp="http://www.plazi.org/taxpub"><tp:treatment-meta><kwd-group><label>Taxon classification</label><kwd><named-content content-type="kingdom">Animalia</named-content></kwd><kwd><named-content content-type="order">Polydesmida</named-content></kwd><kwd><named-content content-type="family">Paradoxosomatidae</named-content></kwd></kwd-group><mixed-citation publication-type="journal"><person-group><name><surname>VandenSpiegel</surname><given-names>Didier</given-names></name><name><surname>Golovatch</surname><given-names>Sergei I.</given-names></name></person-group><article-title>The millipede genus <italic><tp:taxon-name><tp:taxon-name-part taxon-name-part-type="genus">Eviulisoma</tp:taxon-name-part></tp:taxon-name></italic> Silvestri, 1910 in Kenya, with descriptions of new species (<tp:taxon-name><tp:taxon-name-part taxon-name-part-type="class">Diplopoda</tp:taxon-name-part></tp:taxon-name>, <tp:taxon-name><tp:taxon-name-part taxon-name-part-type="order">Polydesmida</tp:taxon-name-part></tp:taxon-name>, <tp:taxon-name><tp:taxon-name-part taxon-name-part-type="family">Paradoxosomatidae</tp:taxon-name-part></tp:taxon-name>)</article-title><source>Zookeys</source><day>1</day><month>12</month><year>2014</year><volume>2014</volume><issue>459</issue><fpage>11</fpage><lpage>34</lpage><pub-id pub-id-type="doi">10.3897/zookeys.459.8621</pub-id></mixed-citation></tp:treatment-meta><tp:nomenclature><tp:taxon-name>
                        <tp:taxon-name-part taxon-name-part-type="genus">Eviulisoma</tp:taxon-name-part>
                        <tp:taxon-name-part taxon-name-part-type="species">alluaudi</tp:taxon-name-part>
                    </tp:taxon-name><tp:taxon-authority>Brolemann, 1920</tp:taxon-authority><xref ref-type="fig" rid="F12">Fig. 10</xref><xref ref-type="fig" rid="F2">, Map 1</xref><!--PageBreak--><!--PageBreak--></tp:nomenclature><tp:treatment-sec sec-type="Material"><title>Material.</title><p>3 ♂, 16 ♀, 4 juv. (MRAC 22626), 1 ♂, 1 ♀ (ZMUM ρ2445), Kenya, Chogoria Forest, <named-content xmlns:xlink="http://www.w3.org/1999/xlink" content-type="dwc:verbatimCoordinates" xlink:type="simple">S0°11'13", E37°28'07"</named-content>, 2658 m a.s.l., bamboo forest, sieved litter and beaten from bamboos, 24.IV.2004, leg. D. VandenSpiegel, R. Jocqué &amp; C. Warui.</p></tp:treatment-sec><tp:treatment-sec sec-type="Remarks"><title>Remarks.</title><p>The above is only the second record of this species beyond the type locality: alpine meadows and a forest at 3100 m and 2600 m a.s.l., respectively, on Mt. Kinangop, <named-content xmlns:xlink="http://www.w3.org/1999/xlink" content-type="dwc:verbatimCoordinates" xlink:type="simple">S00°11', E37°28'</named-content>, Aberdare Ridge, Kenya (<xref ref-type="bibr" rid="B3">Brolemann 1920</xref>, <xref ref-type="bibr" rid="B2">Attems 1939</xref>). Even though the new samples, which are in rather poor condition, fully match <xref ref-type="bibr" rid="B3">Brolemann’s (1920)</xref> excellent original description, we provide additional illustrations (Fig. <xref ref-type="fig" rid="F12">10</xref>) to document the identity of this obviously high-montane species which appears to be more widely distributed at least in Kenya (Map <xref ref-type="fig" rid="F2">1</xref>). The shapes and proportions of the solenophore (<bold>sph</bold>), solenomere (<bold>sl</bold>) and postfemoral process (<bold>p</bold>) are quite characteristic.</p><fig id="F12" position="float" orientation="portrait"><label>Figure 10.</label><caption><p><italic><tp:taxon-name><tp:taxon-name-part taxon-name-part-type="genus">Eviulisoma</tp:taxon-name-part> <tp:taxon-name-part taxon-name-part-type="species">alluaudi</tp:taxon-name-part></tp:taxon-name></italic> Brolemann, 1920, ♂ from Chogoria Forest. <bold>A, C</bold> body segments 6 &amp; 7, ventral and ventrolateral views, respectively <bold>B, D</bold> right gonopod, ventral and mesal views, respectively. Scale bars: 0.5 (<bold>A, C</bold>), 0.2 (<bold>D, E</bold>) &amp; 0.1 mm (<bold>B</bold>). Designations in text.</p></caption><graphic xmlns:xlink="http://www.w3.org/1999/xlink" xlink:href="zookeys-459-011-g012.jpg" position="float" orientation="portrait" xlink:type="simple" id="oo_34915.jpg"/></fig><!--PageBreak--><!--PageBreak--></tp:treatment-sec><tp:treatment-sec><!--Section generated to contain objects referenced in tp:taxon-treatment.--><fig id="F2" position="float" orientation="portrait"><label>Map 1.</label><caption><p>Distribution of <italic><tp:taxon-name><tp:taxon-name-part taxon-name-part-type="genus">Eviulisoma</tp:taxon-name-part></tp:taxon-name></italic> species in Kenya: <italic><tp:taxon-name><tp:taxon-name-part taxon-name-part-type="genus">Eviulisoma</tp:taxon-name-part> <tp:taxon-name-part taxon-name-part-type="species">taitaorum</tp:taxon-name-part></tp:taxon-name></italic> sp. n. (<bold>A</bold>), <italic><tp:taxon-name><tp:taxon-name-part taxon-name-part-type="genus">Eviulisoma</tp:taxon-name-part> <tp:taxon-name-part taxon-name-part-type="species">taita</tp:taxon-name-part></tp:taxon-name></italic> sp. n. (<bold>B</bold>), <italic><tp:taxon-name><tp:taxon-name-part taxon-name-part-type="genus">Eviulisoma</tp:taxon-name-part> <tp:taxon-name-part taxon-name-part-type="species">ngaiaorum</tp:taxon-name-part></tp:taxon-name></italic> sp. n. (<bold>C</bold>), <italic><tp:taxon-name><tp:taxon-name-part taxon-name-part-type="genus">Eviulisoma</tp:taxon-name-part> <tp:taxon-name-part taxon-name-part-type="species">ngaia</tp:taxon-name-part></tp:taxon-name></italic> sp. n. (<bold>D</bold>), <italic><tp:taxon-name><tp:taxon-name-part taxon-name-part-type="genus">Eviulisoma</tp:taxon-name-part> <tp:taxon-name-part taxon-name-part-type="species">kirimeri</tp:taxon-name-part></tp:taxon-name></italic> sp. n. (<bold>E</bold>), <italic><tp:taxon-name><tp:taxon-name-part taxon-name-part-type="genus">Eviulisoma</tp:taxon-name-part> <tp:taxon-name-part taxon-name-part-type="species">alluaudi</tp:taxon-name-part></tp:taxon-name></italic> Brolemann, 1920 (<bold>F</bold>), <italic><tp:taxon-name><tp:taxon-name-part taxon-name-part-type="genus">Eviulisoma</tp:taxon-name-part> <tp:taxon-name-part taxon-name-part-type="species">jeanneli</tp:taxon-name-part></tp:taxon-name></italic> Brolemann, 1920 (<bold>G</bold>), <italic><tp:taxon-name><tp:taxon-name-part taxon-name-part-type="genus">Eviulisoma</tp:taxon-name-part> <tp:taxon-name-part taxon-name-part-type="species">pallidum</tp:taxon-name-part></tp:taxon-name></italic> Attems, 1939 (<bold>H</bold>), <italic><tp:taxon-name><tp:taxon-name-part taxon-name-part-type="genus">Eviulisoma</tp:taxon-name-part> <tp:taxon-name-part taxon-name-part-type="species">kakamega</tp:taxon-name-part></tp:taxon-name></italic> sp. n. (<bold>I</bold>), <italic><tp:taxon-name><tp:taxon-name-part taxon-name-part-type="genus">Eviulisoma</tp:taxon-name-part> <tp:taxon-name-part taxon-name-part-type="species">silvestre</tp:taxon-name-part></tp:taxon-name></italic> (Carl, 1909) (<bold>J</bold>).</p></caption><graphic xmlns:xlink="http://www.w3.org/1999/xlink" xlink:href="zookeys-459-011-g002.jpg" position="float" orientation="portrait" xlink:type="simple" id="oo_34905.jpg"/></fig></tp:treatment-sec><ref-list><ref id="B3"><mixed-citation xmlns:xlink="http://www.w3.org/1999/xlink" xlink:type="simple"><person-group><name name-style="western"><surname>Brolemann</surname><given-names>HW</given-names></name></person-group> (<year>1920</year>) <article-title>Myriapodes III, <tp:taxon-name><tp:taxon-name-part taxon-name-part-type="class">Diplopoda</tp:taxon-name-part></tp:taxon-name>. Voyage de Ch. Alluaud et R. Jeannel en Afrique orientale (1911–1912).</article-title><source>Résultats scientifiques.</source><publisher-name>L. Lhomme</publisher-name>, <publisher-loc>Paris</publisher-loc>, <fpage>49</fpage>–<lpage>298</lpage>.</mixed-citation></ref><ref id="B2"><mixed-citation xmlns:xlink="http://www.w3.org/1999/xlink" xlink:type="simple"><person-group><name name-style="western"><surname>Attems</surname><given-names>C</given-names></name></person-group> (<year>1939</year>) <article-title>Mission scientifique de l’Omo, Tome 5. - Fascicule 55. <tp:taxon-name><tp:taxon-name-part taxon-name-part-type="subphylum">Myriapoda</tp:taxon-name-part></tp:taxon-name>.</article-title><source>Mémoires du Muséum national d’Histoire naturelle, Paris, NS</source><volume>3</volume>(<issue>9</issue>): <fpage>303</fpage>–<lpage>318</lpage>.</mixed-citation></ref></ref-list></tp:taxon-treatment>
