# Supplementary material for: The millipede genus Eviulisoma Silvestri, 1910 in Kenya, with descriptions of new species (Diplopoda, Polydesmida, Paradoxosomatidae)
Source: Zookeys. 2014 Dec 1;(459):11–34. doi: 10.3897/zookeys.459.8621 (PMC4283630; doi:10.3897/zookeys.459.8621)
Supplement: XML Treatment for Eviulisoma silvestre [file zookeys.459.8621-treatment8.xml]

<!DOCTYPE tp:taxon-treatment
  PUBLIC "-//TaxonX//DTD Taxonomic Treatment Publishing DTD v0 20100105//EN" "tax-treatment-NSO.dtd">
<tp:taxon-treatment xmlns:tp="http://www.plazi.org/taxpub"><tp:treatment-meta><kwd-group><label>Taxon classification</label><kwd><named-content content-type="kingdom">Animalia</named-content></kwd><kwd><named-content content-type="order">Polydesmida</named-content></kwd><kwd><named-content content-type="family">Paradoxosomatidae</named-content></kwd></kwd-group><mixed-citation publication-type="journal"><person-group><name><surname>VandenSpiegel</surname><given-names>Didier</given-names></name><name><surname>Golovatch</surname><given-names>Sergei I.</given-names></name></person-group><article-title>The millipede genus <italic><tp:taxon-name><tp:taxon-name-part taxon-name-part-type="genus">Eviulisoma</tp:taxon-name-part></tp:taxon-name></italic> Silvestri, 1910 in Kenya, with descriptions of new species (<tp:taxon-name><tp:taxon-name-part taxon-name-part-type="class">Diplopoda</tp:taxon-name-part></tp:taxon-name>, <tp:taxon-name><tp:taxon-name-part taxon-name-part-type="order">Polydesmida</tp:taxon-name-part></tp:taxon-name>, <tp:taxon-name><tp:taxon-name-part taxon-name-part-type="family">Paradoxosomatidae</tp:taxon-name-part></tp:taxon-name>)</article-title><source>Zookeys</source><day>1</day><month>12</month><year>2014</year><volume>2014</volume><issue>459</issue><fpage>11</fpage><lpage>34</lpage><pub-id pub-id-type="doi">10.3897/zookeys.459.8621</pub-id></mixed-citation></tp:treatment-meta><tp:nomenclature><tp:taxon-name>
                        <tp:taxon-name-part taxon-name-part-type="genus">Eviulisoma</tp:taxon-name-part>
                        <tp:taxon-name-part taxon-name-part-type="species">silvestre</tp:taxon-name-part>
                    </tp:taxon-name><tp:taxon-authority>(Carl, 1909)</tp:taxon-authority><xref ref-type="fig" rid="F13">Fig. 11</xref><xref ref-type="fig" rid="F2">, Map 1</xref><!--PageBreak--></tp:nomenclature><tp:treatment-sec sec-type="Material"><title>Material.</title><p>1 ♂, 1 ♂ (incomplete, only last 8 segments present) (MRAC 22627), Kenya, Likhanda Hills, Kakamega Forest, <named-content xmlns:xlink="http://www.w3.org/1999/xlink" content-type="dwc:verbatimCoordinates" xlink:type="simple">S00°13', E34°54'</named-content>, pitfall traps, 28.IX.2002; 1 ♂ (incom<!--PageBreak-->plete, only segments 8–20 present) (MRAC 22628), same locality, pitfall traps, 6.IV.2002; 1 ♂ (MRAC 22629), same locality, pitfall traps, 6.VII.2002, all leg. D. S. Smith.</p></tp:treatment-sec><tp:treatment-sec sec-type="Remarks"><title>Remarks.</title><p>This is only the second record of this species which has hitherto been known solely from Bakoba, <named-content xmlns:xlink="http://www.w3.org/1999/xlink" content-type="dwc:verbatimCoordinates" xlink:type="simple">S00°11', E37°28'</named-content>, Tanzania (<xref ref-type="bibr" rid="B4">Carl 1909</xref>). First described as a variety of <italic><tp:taxon-name><tp:taxon-name-part taxon-name-part-type="genus">Eviulisoma</tp:taxon-name-part> <tp:taxon-name-part taxon-name-part-type="species">fossiger</tp:taxon-name-part></tp:taxon-name></italic> (Carl, 1909), it has since been treated (<xref ref-type="bibr" rid="B5">Hoffman 1953</xref>) as a species of full rank, recently very nicely revised and illustrated by <xref ref-type="bibr" rid="B6">Jeekel (2003)</xref> from type material. Even though the new samples, which are in rather poor condition, fully match <xref ref-type="bibr" rid="B4">Carl’s (1909)</xref> original description and <xref ref-type="bibr" rid="B6">Jeekel’s (2003)</xref> redescription, we provide additional illustrations (Fig. <xref ref-type="fig" rid="F13">11</xref>) to document the identity of this species. The shapes and proportions of the solenophore (<bold>sph</bold>), solenomere (<bold>sl</bold>) and postfemoral process (<bold>p</bold>) which has a conspicuous, parabasal, unciform branch (<bold>h</bold>) are quite characteristic. <italic><tp:taxon-name><tp:taxon-name-part taxon-name-part-type="genus">Eviulisoma</tp:taxon-name-part> <tp:taxon-name-part taxon-name-part-type="species">silvestre</tp:taxon-name-part></tp:taxon-name></italic> appears to be very widely distributed, occurring not only in Tanzania, but also in Kenya (Map <xref ref-type="fig" rid="F2">1</xref>).</p><fig id="F13" position="float" orientation="portrait"><label>Figure 11.</label><caption><p><italic><tp:taxon-name><tp:taxon-name-part taxon-name-part-type="genus">Eviulisoma</tp:taxon-name-part> <tp:taxon-name-part taxon-name-part-type="species">silvestre</tp:taxon-name-part></tp:taxon-name></italic> (Carl, 1909), ♂ from Kakamega Forest, Kenya. <bold>A</bold> head, frontal view <bold>B</bold> antenna, frontal view <bold>C</bold> ventral brushes on tibia and tarsus, ventral view <bold>D</bold> body segments 4–7, ventral view <bold>E, F</bold> right gonopod, ventral and mesal views, respectively. Scale bars: 0.5 (<bold>A, B, D, F</bold>), 0.2  (<bold>E</bold>) &amp; 0.1 mm (<bold>C</bold>). Designations in text.</p></caption><graphic xmlns:xlink="http://www.w3.org/1999/xlink" xlink:href="zookeys-459-011-g013.jpg" position="float" orientation="portrait" xlink:type="simple" id="oo_34916.jpg"/></fig></tp:treatment-sec><tp:treatment-sec><!--Section generated to contain objects referenced in tp:taxon-treatment.--><fig id="F2" position="float" orientation="portrait"><label>Map 1.</label><caption><p>Distribution of <italic><tp:taxon-name><tp:taxon-name-part taxon-name-part-type="genus">Eviulisoma</tp:taxon-name-part></tp:taxon-name></italic> species in Kenya: <italic><tp:taxon-name><tp:taxon-name-part taxon-name-part-type="genus">Eviulisoma</tp:taxon-name-part> <tp:taxon-name-part taxon-name-part-type="species">taitaorum</tp:taxon-name-part></tp:taxon-name></italic> sp. n. (<bold>A</bold>), <italic><tp:taxon-name><tp:taxon-name-part taxon-name-part-type="genus">Eviulisoma</tp:taxon-name-part> <tp:taxon-name-part taxon-name-part-type="species">taita</tp:taxon-name-part></tp:taxon-name></italic> sp. n. (<bold>B</bold>), <italic><tp:taxon-name><tp:taxon-name-part taxon-name-part-type="genus">Eviulisoma</tp:taxon-name-part> <tp:taxon-name-part taxon-name-part-type="species">ngaiaorum</tp:taxon-name-part></tp:taxon-name></italic> sp. n. (<bold>C</bold>), <italic><tp:taxon-name><tp:taxon-name-part taxon-name-part-type="genus">Eviulisoma</tp:taxon-name-part> <tp:taxon-name-part taxon-name-part-type="species">ngaia</tp:taxon-name-part></tp:taxon-name></italic> sp. n. (<bold>D</bold>), <italic><tp:taxon-name><tp:taxon-name-part taxon-name-part-type="genus">Eviulisoma</tp:taxon-name-part> <tp:taxon-name-part taxon-name-part-type="species">kirimeri</tp:taxon-name-part></tp:taxon-name></italic> sp. n. (<bold>E</bold>), <italic><tp:taxon-name><tp:taxon-name-part taxon-name-part-type="genus">Eviulisoma</tp:taxon-name-part> <tp:taxon-name-part taxon-name-part-type="species">alluaudi</tp:taxon-name-part></tp:taxon-name></italic> Brolemann, 1920 (<bold>F</bold>), <italic><tp:taxon-name><tp:taxon-name-part taxon-name-part-type="genus">Eviulisoma</tp:taxon-name-part> <tp:taxon-name-part taxon-name-part-type="species">jeanneli</tp:taxon-name-part></tp:taxon-name></italic> Brolemann, 1920 (<bold>G</bold>), <italic><tp:taxon-name><tp:taxon-name-part taxon-name-part-type="genus">Eviulisoma</tp:taxon-name-part> <tp:taxon-name-part taxon-name-part-type="species">pallidum</tp:taxon-name-part></tp:taxon-name></italic> Attems, 1939 (<bold>H</bold>), <italic><tp:taxon-name><tp:taxon-name-part taxon-name-part-type="genus">Eviulisoma</tp:taxon-name-part> <tp:taxon-name-part taxon-name-part-type="species">kakamega</tp:taxon-name-part></tp:taxon-name></italic> sp. n. (<bold>I</bold>), <italic><tp:taxon-name><tp:taxon-name-part taxon-name-part-type="genus">Eviulisoma</tp:taxon-name-part> <tp:taxon-name-part taxon-name-part-type="species">silvestre</tp:taxon-name-part></tp:taxon-name></italic> (Carl, 1909) (<bold>J</bold>).</p></caption><graphic xmlns:xlink="http://www.w3.org/1999/xlink" xlink:href="zookeys-459-011-g002.jpg" position="float" orientation="portrait" xlink:type="simple" id="oo_34905.jpg"/></fig></tp:treatment-sec><ref-list><ref id="B4"><mixed-citation xmlns:xlink="http://www.w3.org/1999/xlink" xlink:type="simple"><person-group><name name-style="western"><surname>Carl</surname><given-names>J</given-names></name></person-group> (<year>1909</year>) <article-title>Diplopoden. Reise von Dr. J. Carl im nördlichen Central-Afrikanischen Seengebiet.</article-title><source>Revue suisse de Zoologie</source><volume>17</volume>: <fpage>281</fpage>–<lpage>265</lpage>. <ext-link ext-link-type="uri" xlink:href="http://www.biodiversitylibrary.org/item/40663#page/293" xlink:type="simple">http://www.biodiversitylibrary.org/item/40663#page/293</ext-link></mixed-citation></ref><ref id="B5"><mixed-citation xmlns:xlink="http://www.w3.org/1999/xlink" xlink:type="simple"><person-group><name name-style="western"><surname>Hoffman</surname><given-names>RL</given-names></name></person-group> (<year>1953</year>) <article-title><italic><tp:taxon-name><tp:taxon-name-part taxon-name-part-type="genus">Scolodesmus</tp:taxon-name-part></tp:taxon-name></italic> and related African millipede genera (<tp:taxon-name><tp:taxon-name-part taxon-name-part-type="order">Polydesmida</tp:taxon-name-part></tp:taxon-name>: <tp:taxon-name><tp:taxon-name-part taxon-name-part-type="family">Strongylosomidae</tp:taxon-name-part></tp:taxon-name>).</article-title><source>Proceedings of the Biological Society of Washington</source><volume>66</volume>: <fpage>75</fpage>–<lpage>84</lpage>. <ext-link ext-link-type="uri" xlink:href="http://www.biodiversitylibrary.org/item/111599#page/99" xlink:type="simple">http://www.biodiversitylibrary.org/item/111599#page/99</ext-link></mixed-citation></ref><ref id="B6"><mixed-citation xmlns:xlink="http://www.w3.org/1999/xlink" xlink:type="simple"><person-group><name name-style="western"><surname>Jeekel</surname><given-names>CAW</given-names></name></person-group> (<year>2003</year>) <article-title>African <tp:taxon-name><tp:taxon-name-part taxon-name-part-type="family">Paradoxosomatidae</tp:taxon-name-part></tp:taxon-name>, 1: Genus <italic><tp:taxon-name><tp:taxon-name-part taxon-name-part-type="genus">Eviulisoma</tp:taxon-name-part></tp:taxon-name></italic> Silvestri (<tp:taxon-name><tp:taxon-name-part taxon-name-part-type="class">Diplopoda</tp:taxon-name-part></tp:taxon-name>, <tp:taxon-name><tp:taxon-name-part taxon-name-part-type="order">Polydesmida</tp:taxon-name-part></tp:taxon-name>).</article-title><source>Myriapod Memoranda</source><volume>6</volume>: <fpage>46</fpage>–<lpage>88</lpage>.</mixed-citation></ref></ref-list></tp:taxon-treatment>
